# Supplementary material for: Chiral, sequence-definable foldamer-derived macrocycles
Source: Chem Sci. 2021 Nov 10;12(47):15632–6. doi: 10.1039/d1sc05021d (PMC8654020; doi:10.1039/d1sc05021d)
Supplement: SC-012-D1SC05021D-s002 [file SC-012-D1SC05021D-s002.cif]

# Electronic Supplementary Material (ESI) for Chemical Science.
# This journal is © The Royal Society of Chemistry 2021

####################################################################### 
# 
# This file contains crystal structure data downloaded from the 
# Cambridge Structural Database (CSD) hosted by the Cambridge 
# Crystallographic Data Centre (CCDC).
# 
# Full information about CCDC data access policies and citation 
# guidelines are available at http://www.ccdc.cam.ac.uk/access/V1 
# 
# Audit and citation data items may have been added by the CCDC. 
# Please retain this information to preserve the provenance of 
# this file and to allow appropriate attribution of the data. 
# 
#######################################################################

data_I
_database_code_depnum_ccdc_archive 'CCDC 2057482'
loop_
_audit_author_name
_audit_author_address
'Peter Knipe'
;Queens University, Belfast
United Kingdom
;
_audit_update_record             
;
2021-01-20 deposited with the CCDC.	2021-11-03 downloaded from the CCDC.
;

_exptl_special_details           
; 
 The crystal was 
placed in the cold stream of an Oxford 
Cryosystems open-flow nitrogen cryostat (Cosier & 
Glazer, 1986) with a nominal stability of 0.1K. 
 
Cosier, J. & Glazer, A.M., 1986. J. Appl. Cryst. 105-107. 
;
_refine_special_details          
; 
? 
;
#--------------------------------------------------------------- 
# _oxford_ data items, April 2010: 
# There is some uncertainty about the correct way of forming local data 
# names, e.g. 

# _atom_site_special_shape_oxford 
# or 
# _oxford_atom_site_special_shape 

# see: 
# http://www.iucr.org/resources/cif/spec/version1.1/semantics#namespace 

# A reserved prefix, e.g. foo, must be used in the following way 
# " If the data file contains items defined in a DDL1 dictionary, the 
# local data names assigned under the reserved prefix must contain it as 
# their first component, e.g. _foo_atom_site_my_item. " 

# However, this seems to say the opposite: 
# http://www.iucr.org/__data/iucr/cif/standard/cifstd8.html 

# According to advice from the IUCr, CRYSTALS is correct 
#--------------------------------------------------------------- 
# End of 'script/refcif.dat' 
#end of refcif 
_cell_length_a                   8.9540(2)
_cell_length_b                   14.9196(3)
_cell_length_c                   16.0420(3)
_cell_angle_alpha                90
_cell_angle_beta                 90
_cell_angle_gamma                90
_cell_volume                     2143.05(8)

_symmetry_cell_setting           orthorhombic
_symmetry_space_group_name_H-M   'P 21 21 21 '
_symmetry_space_group_name_Hall  'P 2ac 2ab'
loop_
_symmetry_equiv_pos_as_xyz
x,y,z
-x+1/2,-y,z+1/2
x+1/2,-y+1/2,-z
-x,y+1/2,-z+1/2

loop_
_atom_type_symbol
_atom_type_scat_dispersion_real
_atom_type_scat_dispersion_imag
_atom_type_scat_Cromer_Mann_a1
_atom_type_scat_Cromer_Mann_b1
_atom_type_scat_Cromer_Mann_a2
_atom_type_scat_Cromer_Mann_b2
_atom_type_scat_Cromer_Mann_a3
_atom_type_scat_Cromer_Mann_b3
_atom_type_scat_Cromer_Mann_a4
_atom_type_scat_Cromer_Mann_b4
_atom_type_scat_Cromer_Mann_c
_atom_type_scat_source
C 0.0181 0.0091 2.3100 20.8439 1.0200 10.2075 1.5886 0.5687 0.8650 51.6512
0.2156 'International Tables Vol C 4.2.6.8 and 6.1.1.4'
H 0.0000 0.0000 0.4930 10.5109 0.3229 26.1257 0.1402 3.1424 0.0408 57.7998
0.0030 'International Tables Vol C 4.2.6.8 and 6.1.1.4'
N 0.0311 0.0180 12.2126 0.0057 3.1322 9.8933 2.0125 28.9975 1.1663 0.5826
-11.5290 'International Tables Vol C 4.2.6.8 and 6.1.1.4'
O 0.0492 0.0322 3.0485 13.2771 2.2868 5.7011 1.5463 0.3239 0.8670 32.9089
0.2508 'International Tables Vol C 4.2.6.8 and 6.1.1.4'
Cl 0.3639 0.7018 11.4604 0.0104 7.1964 1.1662 6.2556 18.5194 1.6455 47.7784
-9.5574 'International Tables Vol C 4.2.6.8 and 6.1.1.4'


_cell_formula_units_Z            4

# Given Formula = C99 H90 Cl1 N9 O9 
# Dc =      1.23 Fooo =    836.00 Mu =      9.10 M =   1585.31
# Found Formula = C80 H100 Cl4 N32 O8 
# Dc =      1.38 FOOO =    936.00 Mu =     18.75 M =   1779.69

_chemical_formula_sum            'C20 H25 Cl N8 O2'
_chemical_formula_moiety         'C20 H25 Cl N8 O2'
_chemical_compound_source        synthesis
_chemical_formula_weight         444.93


_cell_measurement_reflns_used    4064
_cell_measurement_theta_min      6
_cell_measurement_theta_max      71
_cell_measurement_temperature    150

_exptl_crystal_description       needles
_exptl_crystal_colour            clear_pale_colourless
_exptl_crystal_size_min          0.100
_exptl_crystal_size_mid          0.150
_exptl_crystal_size_max          0.400

_exptl_crystal_density_diffrn    1.379
_exptl_crystal_density_meas      'not measured'
_exptl_crystal_density_method    'not measured'
# Non-dispersive F(000): 
_exptl_crystal_F_000             936
_exptl_absorpt_coefficient_mu    1.875

# Sheldrick geometric approximatio 0.75 0.47 
_exptl_absorpt_correction_type   multi-scan
_exptl_absorpt_process_details   
; 
 CrysAlisPro (Rigaku Oxford Diffraction, 2017) 
;
_exptl_absorpt_correction_T_min  0.36
_exptl_absorpt_correction_T_max  0.47
_diffrn_measurement_device_type  'Oxford Diffraction SuperNova'
_diffrn_measurement_device       Area
_diffrn_radiation_monochromator  'focussing mirrors'
_diffrn_radiation_type           'Cu K\a'
_diffrn_radiation_wavelength     1.54180
_diffrn_measurement_method       \w

# If a reference occurs more than once, delete the author 
# and date from subsequent references. 
_computing_data_collection       'SuperNova, (Oxford Diffraction, 2010)'
_computing_cell_refinement       
; 
 CrysAlisPro (Rigaku Oxford Diffraction, 2017) 
;
_computing_data_reduction        
; 
 CrysAlisPro (Rigaku Oxford Diffraction, 2017) 
;
_computing_structure_solution    'Superflip (Palatinus & Chapuis, 2007)'
_computing_structure_refinement  'CRYSTALS (Betteridge et al., 2003)'
_computing_publication_material  'CRYSTALS (Betteridge et al., 2003)'
_computing_molecular_graphics    'CAMERON (Watkin et al., 1996)'

_diffrn_standards_interval_time  .
_diffrn_standards_interval_count .
_diffrn_standards_number         0
_diffrn_standards_decay_%        .

_diffrn_ambient_temperature      150
_diffrn_ambient_pressure         100
_diffrn_reflns_number            6522
_diffrn_reflns_av_unetI/netI     0.049
_reflns_number_total             4053
_diffrn_reflns_av_R_equivalents  0.026
# Number of reflections without Friedels Law is 4053 
# Number of reflections with Friedels Law is 2345 
# Theoretical number of reflections is about 2084 


_diffrn_reflns_theta_min         4.046
_diffrn_reflns_theta_max         71.373
_diffrn_measured_fraction_theta_max 0.988

_diffrn_reflns_theta_full        68.518
_diffrn_measured_fraction_theta_full 0.996


_diffrn_reflns_limit_h_min       -7
_diffrn_reflns_limit_h_max       10
_diffrn_reflns_limit_k_min       -17
_diffrn_reflns_limit_k_max       18
_diffrn_reflns_limit_l_min       -18
_diffrn_reflns_limit_l_max       19
_reflns_limit_h_min              -10
_reflns_limit_h_max              10
_reflns_limit_k_min              0
_reflns_limit_k_max              18
_reflns_limit_l_min              0
_reflns_limit_l_max              19

_oxford_diffrn_Wilson_B_factor   2.25
_oxford_diffrn_Wilson_scale      0.03

_atom_sites_solution_primary     other #heavy,direct,difmap,geom,iterative
# _atom_sites_solution_secondary  difmap
_atom_sites_solution_hydrogens   difmap

_refine_diff_density_min         -0.20
_refine_diff_density_max         0.31


# The current dictionary definitions do not cover the 
# situation where the reflections used for refinement were 
# selected by a user-defined sigma threshold 


# The values actually used during refinement 
_oxford_refine_reflns_threshold_expression_ref I>-3.0\s(I)
_refine_ls_number_restraints     4
_refine_ls_number_parameters     285
_refine_ls_number_reflns         4053
_oxford_refine_ls_R_factor_ref   0.0381
_refine_ls_wR_factor_ref         0.0429
_refine_ls_goodness_of_fit_ref   1.8710
_refine_ls_shift/su_max          0.0018002
_refine_ls_shift/su_mean         0.0003283


# The values computed with all filters except I/sigma 
_oxford_reflns_number_all        4053
_refine_ls_R_factor_all          0.0381
_refine_ls_wR_factor_all         0.0429

# The values computed with a 2 sigma cutoff - a la SHELX 
_reflns_threshold_expression     I>2.0\s(I)
_reflns_number_gt                3865
_refine_ls_R_factor_gt           0.0361
_refine_ls_wR_factor_gt          0.0423

# For an explanation, see Cooper & Watkin, Acta Cryst. (2016). B72, 661-683 
_oxford_Hooft_y                  -0.001(9) # for 1679 Friedel pairs 
_oxford_Bijvoet_difference       -0.003(10) # for 1679 Friedel pairs 
# (Similar to the Parsons(q).) 
_oxford_refined_Flack_x          0.013(16) # for 1708 Friedel pairs 
_refine_ls_abs_structure_Flack   -0.003(10)
_refine_ls_abs_structure_details 
; 
 Parsons, Flack & Wagner (2013), 
 1679 Friedel Pairs 
;

# choose from: 
# rm (reference molecule of known chirality), 
# ad (anomolous dispersion - Flack), rmad (rm and ad), 
# syn (from synthesis), unk (unknown) or . (not applicable). 
_chemical_absolute_configuration ad


_refine_ls_structure_factor_coef Fsqd
_refine_ls_matrix_type           full
_refine_ls_hydrogen_treatment    mixed #undef, noref, refall,
# refxyz, refU, constr or mixed
_refine_ls_weighting_scheme      calc
_refine_ls_weighting_details     
;
 Method, part 1, Chebychev polynomial, (Watkin, 1994, Prince, 1982) 
 [weight] = 1.0/[A~0~*T~0~(x)+A~1~*T~1~(x) ... +A~n-1~]*T~n-1~(x)] 
 where A~i~ are the Chebychev coefficients listed below and x= Fcalc/Fmax 
 Method = Robust Weighting (Prince, 1982) 
 W = [weight] * [1-(deltaF/6*sigmaF)^2^]^2^ 
 A~i~ are: 
 353. 469. 155. 
;

# Uequiv = arithmetic mean of Ui i.e. Ueqiv = (U1+U2+U3)/3

# Replace last . with number of unfound hydrogen atoms attached to an atom.

# ..._refinement_flags_... 
# . no refinement constraints           S special position constraint on site
# G rigid group refinement of site      R riding atom
# D distance or angle restraint on site T thermal displacement constraints
# U Uiso or Uij restraint (rigid bond)  P partial occupancy constraint


loop_
_atom_site_label
_atom_site_type_symbol
_atom_site_fract_x
_atom_site_fract_y
_atom_site_fract_z
_atom_site_U_iso_or_equiv
_atom_site_occupancy
_atom_site_adp_type
_atom_site_refinement_flags_posn
_atom_site_refinement_flags_adp
_atom_site_refinement_flags_occupancy
_atom_site_disorder_assembly
_atom_site_disorder_group
_atom_site_attached_hydrogens
O1 O 0.71036(19) 0.38551(12) 0.54740(10) 0.0296 1.0000 Uani . . . . . .
C2 C 0.8399(3) 0.36413(16) 0.54223(14) 0.0211 1.0000 Uani . . . . . .
N3 N 0.9213(2) 0.31178(12) 0.59771(11) 0.0179 1.0000 Uani . . . . . .
C4 C 0.8625(3) 0.26935(16) 0.66799(13) 0.0174 1.0000 Uani . . . . . .
N5 N 0.9612(2) 0.22032(12) 0.71130(12) 0.0214 1.0000 Uani . . . . . .
C6 C 0.9045(3) 0.17811(16) 0.77788(15) 0.0242 1.0000 Uani . . . . . .
N7 N 0.7654(2) 0.17869(13) 0.80567(11) 0.0227 1.0000 Uani . . . . . .
C8 C 0.6694(3) 0.22808(17) 0.76044(14) 0.0196 1.0000 Uani . . . . . .
C9 C 0.7123(3) 0.27693(15) 0.69065(13) 0.0177 1.0000 Uani . . . . . .
N10 N 0.5227(2) 0.22737(13) 0.78866(12) 0.0218 1.0000 Uani . . . . . .
C11 C 0.4805(3) 0.18084(17) 0.86723(14) 0.0210 1.0000 Uani . . . . . .
C12 C 0.5316(3) 0.23254(15) 0.94505(14) 0.0248 1.0000 Uani . . . . . .
C13 C 0.4919(3) 0.17893(17) 1.02316(14) 0.0342 1.0000 Uani . . . . . .
C14 C 0.4724(3) 0.32873(16) 0.94943(17) 0.0418 1.0000 Uani . . . . . .
C15 C 0.3081(3) 0.17240(18) 0.85834(15) 0.0268 1.0000 Uani D . . . . .
N16 N 0.2769(2) 0.21780(19) 0.78125(15) 0.0438 1.0000 Uani D . . . . .
C17 C 0.3985(3) 0.24604(19) 0.73950(17) 0.0342 1.0000 Uani D . . . . .
O18 O 0.4000(2) 0.28088(15) 0.67120(12) 0.0521 1.0000 Uani . . . . . .
C19 C 1.0737(3) 0.29194(15) 0.56680(14) 0.0219 1.0000 Uani . . . . . .
C20 C 1.0931(3) 0.35918(15) 0.49443(13) 0.0199 1.0000 Uani . . . . . .
N21 N 0.9376(2) 0.38823(13) 0.47883(11) 0.0209 1.0000 Uani . . . . . .
C22 C 0.8967(3) 0.43227(16) 0.40584(14) 0.0250 1.0000 Uani . . . . . .
N23 N 1.0094(2) 0.44421(14) 0.35108(11) 0.0291 1.0000 Uani . . . . . .
C24 C 0.9727(4) 0.48746(17) 0.28114(17) 0.0383 1.0000 Uani . . . . . .
N25 N 0.8391(3) 0.51831(15) 0.25851(13) 0.0372 1.0000 Uani . . . . . .
C26 C 0.7342(3) 0.50415(19) 0.31435(16) 0.0350 1.0000 Uani . . . . . .
C27 C 0.7522(3) 0.46176(17) 0.39048(14) 0.0272 1.0000 Uani . . . . . .
C28 C 1.1956(3) 0.43920(16) 0.51385(15) 0.0220 1.0000 Uani . . . . . .
C29 C 1.3596(3) 0.41060(17) 0.50693(17) 0.0307 1.0000 Uani . . . . . .
C30 C 1.1626(3) 0.48163(16) 0.59723(16) 0.0334 1.0000 Uani . . . . . .
Cl1 Cl 0.55567(9) 0.54146(5) 0.28831(5) 0.0471 1.0000 Uani . . . . . .
H61 H 0.9750 0.1428 0.8095 0.0312 1.0000 Uiso R . . . . .
H91 H 0.6425 0.3116 0.6610 0.0234 1.0000 Uiso R . . . . .
H111 H 0.5235 0.1199 0.8691 0.0281 1.0000 Uiso R . . . . .
H121 H 0.6439 0.2378 0.9411 0.0319 1.0000 Uiso R . . . . .
H132 H 0.5305 0.2076 1.0725 0.0523 1.0000 Uiso R . . . . .
H131 H 0.5323 0.1199 1.0213 0.0535 1.0000 Uiso R . . . . .
H133 H 0.3826 0.1770 1.0273 0.0532 1.0000 Uiso R . . . . .
H142 H 0.5132 0.3574 0.9990 0.0622 1.0000 Uiso R . . . . .
H141 H 0.3621 0.3264 0.9521 0.0632 1.0000 Uiso R . . . . .
H143 H 0.5013 0.3601 0.9001 0.0630 1.0000 Uiso R . . . . .
H152 H 0.2582 0.2015 0.9051 0.0331 1.0000 Uiso R . . . . .
H151 H 0.2805 0.1068 0.8533 0.0346 1.0000 Uiso R . . . . .
H192 H 1.1492 0.3013 0.6099 0.0278 1.0000 Uiso R . . . . .
H191 H 1.0793 0.2288 0.5484 0.0286 1.0000 Uiso R . . . . .
H201 H 1.1351 0.3259 0.4454 0.0251 1.0000 Uiso R . . . . .
H241 H 1.0536 0.4975 0.2414 0.0449 1.0000 Uiso R . . . . .
H271 H 0.6722 0.4546 0.4275 0.0358 1.0000 Uiso R . . . . .
H281 H 1.1779 0.4854 0.4698 0.0277 1.0000 Uiso R . . . . .
H293 H 1.4240 0.4593 0.5236 0.0474 1.0000 Uiso R . . . . .
H292 H 1.3768 0.3602 0.5425 0.0482 1.0000 Uiso R . . . . .
H291 H 1.3801 0.3920 0.4495 0.0480 1.0000 Uiso R . . . . .
H303 H 1.2193 0.5368 0.6030 0.0520 1.0000 Uiso R . . . . .
H302 H 1.1944 0.4412 0.6415 0.0515 1.0000 Uiso R . . . . .
H301 H 1.0572 0.4938 0.6033 0.0520 1.0000 Uiso R . . . . .
H161 H 0.1906(19) 0.2249(19) 0.7612(13) 0.053(2) 1.0000 Uiso D . . . . .
loop_
_atom_site_aniso_label
_atom_site_aniso_U_11
_atom_site_aniso_U_22
_atom_site_aniso_U_33
_atom_site_aniso_U_23
_atom_site_aniso_U_13
_atom_site_aniso_U_12
O1 0.0173(9) 0.0471(12) 0.0245(9) 0.0138(9) 0.0008(8) 0.0038(9)
C2 0.0215(14) 0.0248(14) 0.0171(12) -0.0013(10) -0.0021(10) -0.0044(11)
N3 0.0152(10) 0.0215(10) 0.0170(9) 0.0025(8) 0.0013(8) 0.0001(9)
C4 0.0193(12) 0.0169(12) 0.0159(11) -0.0035(10) -0.0020(9) -0.0022(10)
N5 0.0167(9) 0.0264(11) 0.0211(10) 0.0054(10) -0.0003(9) 0.0008(9)
C6 0.0183(12) 0.0283(13) 0.0261(12) 0.0095(11) -0.0025(11) 0.0032(11)
N7 0.0176(11) 0.0285(12) 0.0220(10) 0.0065(10) 0.0001(9) 0.0006(9)
C8 0.0160(12) 0.0245(13) 0.0184(12) -0.0012(10) -0.0023(10) -0.0017(11)
C9 0.0169(11) 0.0217(12) 0.0144(11) 0.0037(10) -0.0020(10) -0.0008(10)
N10 0.0144(10) 0.0318(11) 0.0193(10) 0.0062(10) 0.0020(9) -0.0017(9)
C11 0.0193(13) 0.0254(13) 0.0184(12) 0.0072(10) 0.0030(10) 0.0002(11)
C12 0.0256(13) 0.0268(14) 0.0220(12) 0.0009(11) 0.0030(11) -0.0012(12)
C13 0.0401(17) 0.0409(17) 0.0217(13) 0.0003(12) 0.0033(12) 0.0011(14)
C14 0.055(2) 0.0306(16) 0.0395(16) -0.0053(13) 0.0031(16) -0.0018(16)
C15 0.0202(14) 0.0349(16) 0.0253(13) 0.0039(12) 0.0052(11) -0.0027(12)
N16 0.0128(11) 0.0737(19) 0.0449(14) 0.0302(14) -0.0008(11) -0.0014(12)
C17 0.0192(14) 0.0460(18) 0.0373(16) 0.0141(13) -0.0011(12) -0.0020(13)
O18 0.0205(10) 0.0892(17) 0.0466(13) 0.0467(12) -0.0078(9) -0.0053(11)
C19 0.0208(13) 0.0224(13) 0.0226(12) 0.0043(10) 0.0036(11) -0.0006(11)
C20 0.0205(13) 0.0230(13) 0.0160(11) -0.0004(10) 0.0045(10) -0.0005(11)
N21 0.0187(11) 0.0290(11) 0.0151(9) 0.0040(8) 0.0002(9) -0.0006(10)
C22 0.0357(16) 0.0230(14) 0.0164(12) 0.0008(10) 0.0006(11) -0.0054(12)
N23 0.0427(14) 0.0300(13) 0.0147(10) 0.0038(9) 0.0067(10) -0.0045(11)
C24 0.057(2) 0.0371(16) 0.0207(13) 0.0005(13) 0.0091(14) -0.0087(15)
N25 0.0625(18) 0.0300(14) 0.0190(12) 0.0043(10) -0.0018(12) -0.0043(12)
C26 0.0471(18) 0.0327(16) 0.0252(14) -0.0017(12) -0.0099(14) -0.0042(14)
C27 0.0348(16) 0.0262(14) 0.0205(12) 0.0069(12) -0.0066(11) -0.0055(12)
C28 0.0191(13) 0.0228(13) 0.0240(13) 0.0028(11) 0.0011(10) -0.0033(11)
C29 0.0229(15) 0.0326(16) 0.0366(16) 0.0084(12) 0.0055(12) 0.0002(11)
C30 0.0356(17) 0.0315(16) 0.0331(15) -0.0121(12) 0.0028(13) -0.0041(13)
Cl1 0.0560(5) 0.0467(4) 0.0385(4) 0.0146(4) -0.0224(4) 0.0014(4)

_refine_ls_extinction_method     None
_oxford_refine_ls_scale          4.53(2)
loop_
_geom_bond_atom_site_label_1
_geom_bond_site_symmetry_1
_geom_bond_atom_site_label_2
_geom_bond_site_symmetry_2
_geom_bond_distance
_geom_bond_publ_flag
O1 . C2 . 1.205(3) yes
C2 . N3 . 1.391(3) yes
C2 . N21 . 1.389(3) yes
N3 . C4 . 1.396(3) yes
N3 . C19 . 1.482(3) yes
C4 . N5 . 1.341(3) yes
C4 . C9 . 1.397(3) yes
N5 . C6 . 1.340(3) yes
C6 . N7 . 1.323(3) yes
C6 . H61 . 0.967 no
N7 . C8 . 1.345(3) yes
C8 . C9 . 1.390(3) yes
C8 . N10 . 1.389(3) yes
C9 . H91 . 0.941 no
N10 . C11 . 1.488(3) yes
N10 . C17 . 1.392(3) yes
C11 . C12 . 1.537(3) yes
C11 . C15 . 1.555(3) yes
C11 . H111 . 0.987 no
C12 . C13 . 1.529(3) yes
C12 . C14 . 1.532(3) yes
C12 . H121 . 1.010 no
C13 . H132 . 0.964 no
C13 . H131 . 0.953 no
C13 . H133 . 0.981 no
C14 . H142 . 0.974 no
C14 . H141 . 0.989 no
C14 . H143 . 0.955 no
C15 . N16 . 1.438(3) yes
C15 . H152 . 0.976 no
C15 . H151 . 1.013 no
N16 . C17 . 1.346(3) yes
N16 . H161 . 0.843(16) no
C17 . O18 . 1.213(3) yes
C19 . C20 . 1.544(3) yes
C19 . H192 . 0.977 no
C19 . H191 . 0.988 no
C20 . N21 . 1.480(3) yes
C20 . C28 . 1.538(3) yes
C20 . H201 . 1.003 no
N21 . C22 . 1.392(3) yes
C22 . N23 . 1.349(3) yes
C22 . C27 . 1.389(4) yes
N23 . C24 . 1.335(3) yes
C24 . N25 . 1.332(4) yes
C24 . H241 . 0.977 no
N25 . C26 . 1.315(3) yes
C26 . C27 . 1.385(3) yes
C26 . Cl1 . 1.743(3) yes
C27 . H271 . 0.937 no
C28 . C29 . 1.533(3) yes
C28 . C30 . 1.509(3) yes
C28 . H281 . 1.000 no
C29 . H293 . 0.966 no
C29 . H292 . 0.956 no
C29 . H291 . 0.979 no
C30 . H303 . 0.972 no
C30 . H302 . 0.975 no
C30 . H301 . 0.966 no
loop_
_geom_angle_atom_site_label_1
_geom_angle_site_symmetry_1
_geom_angle_atom_site_label_2
_geom_angle_site_symmetry_2
_geom_angle_atom_site_label_3
_geom_angle_site_symmetry_3
_geom_angle
_geom_angle_publ_flag
O1 . C2 . N3 . 127.5(2) yes
O1 . C2 . N21 . 126.0(2) yes
N3 . C2 . N21 . 106.47(19) yes
C2 . N3 . C4 . 124.97(19) yes
C2 . N3 . C19 . 112.40(18) yes
C4 . N3 . C19 . 121.83(19) yes
N3 . C4 . N5 . 114.6(2) yes
N3 . C4 . C9 . 122.5(2) yes
N5 . C4 . C9 . 122.9(2) yes
C4 . N5 . C6 . 114.8(2) yes
N5 . C6 . N7 . 128.5(2) yes
N5 . C6 . H61 . 115.3 no
N7 . C6 . H61 . 116.2 no
C6 . N7 . C8 . 115.1(2) yes
N7 . C8 . C9 . 123.0(2) yes
N7 . C8 . N10 . 115.1(2) yes
C9 . C8 . N10 . 121.9(2) yes
C4 . C9 . C8 . 115.7(2) yes
C4 . C9 . H91 . 123.5 no
C8 . C9 . H91 . 120.8 no
C8 . N10 . C11 . 121.32(19) yes
C8 . N10 . C17 . 124.7(2) yes
C11 . N10 . C17 . 111.72(18) yes
N10 . C11 . C12 . 112.22(19) yes
N10 . C11 . C15 . 102.26(19) yes
C12 . C11 . C15 . 114.2(2) yes
N10 . C11 . H111 . 110.8 no
C12 . C11 . H111 . 108.8 no
C15 . C11 . H111 . 108.4 no
C11 . C12 . C13 . 109.50(19) yes
C11 . C12 . C14 . 113.8(2) yes
C13 . C12 . C14 . 111.8(2) yes
C11 . C12 . H121 . 106.5 no
C13 . C12 . H121 . 108.9 no
C14 . C12 . H121 . 106.0 no
C12 . C13 . H132 . 111.0 no
C12 . C13 . H131 . 111.7 no
H132 . C13 . H131 . 107.4 no
C12 . C13 . H133 . 107.6 no
H132 . C13 . H133 . 108.4 no
H131 . C13 . H133 . 110.8 no
C12 . C14 . H142 . 108.6 no
C12 . C14 . H141 . 108.3 no
H142 . C14 . H141 . 110.8 no
C12 . C14 . H143 . 109.1 no
H142 . C14 . H143 . 111.0 no
H141 . C14 . H143 . 108.9 no
C11 . C15 . N16 . 103.53(19) yes
C11 . C15 . H152 . 110.4 no
N16 . C15 . H152 . 111.3 no
C11 . C15 . H151 . 109.1 no
N16 . C15 . H151 . 109.8 no
H152 . C15 . H151 . 112.3 no
C15 . N16 . C17 . 114.7(2) yes
C15 . N16 . H161 . 124.4(12) no
C17 . N16 . H161 . 120.8(12) no
N10 . C17 . N16 . 107.6(2) yes
N10 . C17 . O18 . 126.1(2) yes
N16 . C17 . O18 . 126.4(3) yes
N3 . C19 . C20 . 103.02(18) yes
N3 . C19 . H192 . 111.8 no
C20 . C19 . H192 . 111.2 no
N3 . C19 . H191 . 109.7 no
C20 . C19 . H191 . 112.9 no
H192 . C19 . H191 . 108.2 no
C19 . C20 . N21 . 102.23(18) yes
C19 . C20 . C28 . 114.78(19) yes
N21 . C20 . C28 . 111.63(19) yes
C19 . C20 . H201 . 108.1 no
N21 . C20 . H201 . 111.4 no
C28 . C20 . H201 . 108.6 no
C20 . N21 . C2 . 113.15(18) yes
C20 . N21 . C22 . 121.9(2) yes
C2 . N21 . C22 . 124.9(2) yes
N21 . C22 . N23 . 114.4(2) yes
N21 . C22 . C27 . 122.9(2) yes
N23 . C22 . C27 . 122.6(2) yes
C22 . N23 . C24 . 115.3(2) yes
N23 . C24 . N25 . 128.1(3) yes
N23 . C24 . H241 . 116.1 no
N25 . C24 . H241 . 115.8 no
C24 . N25 . C26 . 113.6(2) yes
N25 . C26 . C27 . 126.2(3) yes
N25 . C26 . Cl1 . 116.1(2) yes
C27 . C26 . Cl1 . 117.7(2) yes
C22 . C27 . C26 . 114.2(3) yes
C22 . C27 . H271 . 124.3 no
C26 . C27 . H271 . 121.5 no
C20 . C28 . C29 . 109.9(2) yes
C20 . C28 . C30 . 112.8(2) yes
C29 . C28 . C30 . 111.6(2) yes
C20 . C28 . H281 . 107.3 no
C29 . C28 . H281 . 107.0 no
C30 . C28 . H281 . 107.9 no
C28 . C29 . H293 . 110.0 no
C28 . C29 . H292 . 109.2 no
H293 . C29 . H292 . 109.4 no
C28 . C29 . H291 . 109.1 no
H293 . C29 . H291 . 111.2 no
H292 . C29 . H291 . 107.9 no
C28 . C30 . H303 . 109.7 no
C28 . C30 . H302 . 109.2 no
H303 . C30 . H302 . 107.6 no
C28 . C30 . H301 . 111.0 no
H303 . C30 . H301 . 110.0 no
H302 . C30 . H301 . 109.2 no
loop_
_geom_hbond_atom_site_label_D
_geom_hbond_site_symmetry_D
_geom_hbond_atom_site_label_H
_geom_hbond_site_symmetry_H
_geom_hbond_atom_site_label_A
_geom_hbond_site_symmetry_A
_geom_hbond_angle_DHA
_geom_hbond_distance_DH
_geom_hbond_distance_HA
_geom_hbond_distance_DA
_geom_hbond_publ_flag
C9 . H91 . O1 . 120 0.94 2.22 2.812(3) yes
C19 . H192 . O18 1_655 153 0.98 2.47 3.371(3) yes
C19 . H191 . O1 3_556 146 0.99 2.58 3.444(3) yes
C29 . H292 . O18 1_655 157 0.96 2.39 3.289(3) yes
C30 . H303 . N7 4_756 141 0.97 2.58 3.389(3) yes
N16 . H161 . N5 1_455 171(3) 0.843 2.206 3.042(3) yes


_iucr_refine_instructions_details 
;
#
# Punched on 17/02/20 at 16:02:16
#
#LIST     12                                                                    
BLOCK 
CONT SCALE 
CONT O    (     1 ,X'S,U'S)  UNTIL CL   (     1 ) 
CONT H    (   161 ,X'S,U[ISO]) 
CONT ENANTIO 
RIDE C   (   6,X'S) H   (  61,X'S) 
RIDE C   (   9,X'S) H   (  91,X'S) 
RIDE C   (  11,X'S) H   ( 111,X'S) 
RIDE C   (  12,X'S) H   ( 121,X'S) 
RIDE C   (  13,X'S) H   ( 132,X'S) H   ( 131,X'S) H   ( 133,X'S) 
RIDE C   (  14,X'S) H   ( 142,X'S) H   ( 141,X'S) H   ( 143,X'S) 
RIDE C   (  15,X'S) H   ( 152,X'S) H   ( 151,X'S) 
RIDE C   (  19,X'S) H   ( 192,X'S) H   ( 191,X'S) 
RIDE C   (  20,X'S) H   ( 201,X'S) 
RIDE C   (  24,X'S) H   ( 241,X'S) 
RIDE C   (  27,X'S) H   ( 271,X'S) 
RIDE C   (  28,X'S) H   ( 281,X'S) 
RIDE C   (  29,X'S) H   ( 293,X'S) H   ( 292,X'S) H   ( 291,X'S) 
RIDE C   (  30,X'S) H   ( 303,X'S) H   ( 302,X'S) H   ( 301,X'S) 
END                                                                             
#
# Punched on 17/02/20 at 16:02:16
#
#LIST     16                                                                    
NO 
REM   HREST   START (DO NOT REMOVE THIS LINE) 
REM NO H  NO #H U MULT   DIST 
REM C-H 
REM >4           1.5    .96 DISORDER 
REM 1      1     1.2    .93 C C-H (ACETYLENE) 
REM 1      2     1.2    .93 C-C(H)-C 
REM 1      3     1.2    .98 (C)3-C-H 
REM 2      1     1.2    .93 C=C-H(2) 
REM 2      2     1.2    .97 (C)2-C-(H)2 
REM 3      1     1.5    .96 C-C-(H)3 
REM N-H 
REM >4           1.5    .89 DISORDER 
REM 1      1     1.2    .86 N-N/H 
REM 1      2     1.2    .86 (C)2-N-H 
REM 1      3     1.2    .89 (C)3-N-H 
REM 2      1     1.2    .86 C-N-(H)2 
REM 2      2     1.2    .89 (C)2-N-(H)2 
REM 3      1     1.2    .89 C-H-(H)3 
REM O-H 
REM 1      1     1.5    .82 O-H 
REM 
REM DIST      ESD = 0.02 
REM VIB       ESD = 0.002 
REM ANGLE     ESD = 2.0 
REM 
REM TO ACTIVATE THE VIB RESTRAINTS, REMOVE LEADING REM 
REM            H1-N-R2 
DIST 0.86, 0.02 = 
CONT N ( 16) TO H(161) 
REST 0.053, 0.002 = H(161,U[ISO]) 
ANGLE 0.0, 2.0 = MEAN 
CONT H(161) TO N ( 16) TO C(15) 
CONT H(161) TO N ( 16) TO C(17) 
REM   HREST   END (DO NOT REMOVE THIS LINE) 
END                                                                             
;
# looking for ARCHIVE-HKL.CIF 

_iucr_refine_reflections_details 
; 
 
# Data was input as F-squared 
# punching LIST  6 as LIST  6 with all keys set 
# NBGNXT=    36 
#LIST   6 
READ NCOEF= 8 TYPE=FIX, F'S = FSQ UNIT=DATA, CHECK=NO L30=NO ARCH=NO 
STORE  NCOEF= 6 
OUTPUT INDICES     /FO/        SIGMA(/FO/) RATIO/JCODE CORRECTIONS SERIAL 
CONT 
INPUT  H           K           L           /FO/        SIGMA(/FO/) JCODE 
CONT   CORRECTIONS SERIAL 
FOR (I4,I4,I4,F10.2,F8.2,F4.0,F7.4,F7.0) 
END 
   0   0   2  98499.39 2283.36  0. 1.0000     0. 
   0   0   3    279.22   81.23  0. 1.0000     0. 
   0   0   4 414321.03 9326.74  0. 1.0000     0. 
   0   0   5    -76.71   87.31  0. 1.0000     0. 
   0   0   6     86.88  105.23  0. 1.0000     0. 
   0   0   6    114.65   81.66  0. 1.0000     0. 
   0   0   7    -30.87   90.86  0. 1.0000     0. 
   0   0   7    203.16  128.83  0. 1.0000     0. 
   0   0   8   3774.25  365.07  0. 1.0000     0. 
   0   0   8   4186.81  370.02  0. 1.0000     0. 
   0   0   9     48.93  131.21  0. 1.0000     0. 
   0   0  10  20422.80 1053.90  0. 1.0000     0. 
   0   0  12  20020.90  726.16  0. 1.0000     0. 
   0   0  13     32.34   95.54  0. 1.0000     0. 
   0   0  14   5742.17  371.40  0. 1.0000     0. 
   0   0  15    -57.02  133.84  0. 1.0000     0. 
   0   0  16   7446.37  432.00  0. 1.0000     0. 
   0   0  17    -39.00  109.06  0. 1.0000     0. 
   0   0  18   1871.18  176.28  0. 1.0000     0. 
   0   0  18   2012.99  206.25  0. 1.0000     0. 
   0   0  19    -19.57   78.24  0. 1.0000     0. 
   0   1   1  94427.30 2158.43  0. 1.0000     0. 
   0   1   2  10315.90  344.68  0. 1.0000     0. 
   0   1   3  27756.40  852.05  0. 1.0000     0. 
   0  -1   3  26978.80  736.60  0. 1.0000     0. 
   0   1   3  28616.00  797.18  0. 1.0000     0. 
   0   1   4  96685.39 2369.24  0. 1.0000     0. 
   0  -1   4  94693.20 2298.57  0. 1.0000     0. 
   0   1   4  96519.10 2437.31  0. 1.0000     0. 
   0  -1   5   3913.96  251.71  0. 1.0000     0. 
   0   1   5   4399.85  317.71  0. 1.0000     0. 
   0   1   5   4046.56  281.20  0. 1.0000     0. 
   0   1   6  38410.30 1218.53  0. 1.0000     0. 
   0  -1   6  36175.20 1139.38  0. 1.0000     0. 
   0   1   6  39997.30 1287.49  0. 1.0000     0. 
   0   1   7  33422.70 1229.25  0. 1.0000     0. 
   0   1   7  33164.10 1177.74  0. 1.0000     0. 
   0  -1   7  33599.40 1107.05  0. 1.0000     0. 
   0  -1   8  33836.80 1298.14  0. 1.0000     0. 
   0   1   8  33622.40 1290.64  0. 1.0000     0. 
   0   1   8  32641.60 1242.65  0. 1.0000     0. 
   0   1   9  25799.20 1169.39  0. 1.0000     0. 
   0   1   9  26231.50 1139.37  0. 1.0000     0. 
   0  -1   9  27221.00 1192.47  0. 1.0000     0. 
   0  -1  10  14103.30  869.81  0. 1.0000     0. 
   0  -1  11  65685.30 2363.31  0. 1.0000     0. 
   0   1  12    215.35  112.59  0. 1.0000     0. 
   0  -1  12    125.19   95.12  0. 1.0000     0. 
   0  -1  13    138.63   96.74  0. 1.0000     0. 
   0   1  13    105.51   91.86  0. 1.0000     0. 
   0  -1  14   2901.45  268.34  0. 1.0000     0. 
   0   1  14   2682.08  256.52  0. 1.0000     0. 
   0   1  15   8585.32  472.32  0. 1.0000     0. 
   0  -1  15   8163.42  459.27  0. 1.0000     0. 
   0  -1  16   2615.84  253.28  0. 1.0000     0. 
   0   1  16   2261.91  241.05  0. 1.0000     0. 
   0   1  17   1547.30  195.57  0. 1.0000     0. 
   0  -1  17   1642.29  204.05  0. 1.0000     0. 
   0  -1  17   1889.51  185.38  0. 1.0000     0. 
   0  -1  18    663.82  135.27  0. 1.0000     0. 
   0   1  18    934.80  151.67  0. 1.0000     0. 
   0   1  18    884.01  136.40  0. 1.0000     0. 
   0   1  19   1232.09  144.13  0. 1.0000     0. 
   0  -1  19   1011.16  132.98  0. 1.0000     0. 
   0   1  19   1070.90  121.02  0. 1.0000     0. 
   0   2   0 232845.00 5262.02  0. 1.0000     0. 
   0   2   1  26274.60  727.20  0. 1.0000     0. 
   0   2  -1  26009.00  759.98  0. 1.0000     0. 
   0   2   2  32709.70  894.08  0. 1.0000     0. 
   0   2   3  59504.90 1535.24  0. 1.0000     0. 
   0   2   4   5093.95  296.02  0. 1.0000     0. 
   0   2   4   5766.84  372.40  0. 1.0000     0. 
   0   2   5 115720.99 2899.90  0. 1.0000     0. 
   0   2   5 116464.00 3031.61  0. 1.0000     0. 
   0   2   6   1571.58  244.16  0. 1.0000     0. 
   0   2   6   1738.95  205.37  0. 1.0000     0. 
   0   2   7  54157.00 1798.17  0. 1.0000     0. 
   0   2   7  54278.40 1671.69  0. 1.0000     0. 
   0   2   8  53840.70 1737.55  0. 1.0000     0. 
   0   2   8  53260.00 1858.69  0. 1.0000     0. 
   0   2   9   1872.36  318.64  0. 1.0000     0. 
   0  -2  10  23539.30 1194.02  0. 1.0000     0. 
   0   2  10  21661.50 1166.29  0. 1.0000     0. 
   0  -2  11    121.08  141.71  0. 1.0000     0. 
   0  -2  12    190.10   93.45  0. 1.0000     0. 
   0  -2  12    393.92  227.58  0. 1.0000     0. 
   0   2  12    189.87  109.87  0. 1.0000     0. 
   0  -2  13    658.27  139.15  0. 1.0000     0. 
   0   2  13    634.89  142.62  0. 1.0000     0. 
   0  -2  14    291.19  125.56  0. 1.0000     0. 
   0   2  14    130.00  116.47  0. 1.0000     0. 
   0  -2  15   8237.69  448.82  0. 1.0000     0. 
   0   2  15   7587.71  433.68  0. 1.0000     0. 
   0   2  16   3932.65  303.30  0. 1.0000     0. 
   0  -2  16   3884.23  300.67  0. 1.0000     0. 
   0   2  17   3515.54  270.42  0. 1.0000     0. 
   0  -2  17   3350.92  271.72  0. 1.0000     0. 
   0   2  18     49.00   72.97  0. 1.0000     0. 
   0   2  18    -61.26   95.34  0. 1.0000     0. 
   0  -2  18    -10.98   90.46  0. 1.0000     0. 
   0   2  19    103.94   73.76  0. 1.0000     0. 
   0   3   0     -6.68   81.59  0. 1.0000     0. 
   0   3   1 319263.00 7212.02  0. 1.0000     0. 
   0   3  -1 317759.00 7249.65  0. 1.0000     0. 
   0   3   2 550081.9412262.70  0. 1.0000     0. 
   0   3   3 306675.03 6990.10  0. 1.0000     0. 
   0   3   4 330274.97 7810.71  0. 1.0000     0. 
   0   3   4 335488.00 7624.02  0. 1.0000     0. 
   0   3   5   2183.40  271.91  0. 1.0000     0. 
   0   3   5   2259.18  224.52  0. 1.0000     0. 
   0   3   6  49687.40 1675.16  0. 1.0000     0. 
   0   3   6  49151.50 1509.22  0. 1.0000     0. 
   0   3   7  23478.70  944.46  0. 1.0000     0. 
   0   3   7  22895.10 1074.47  0. 1.0000     0. 
   0   3   8  63670.00 2189.49  0. 1.0000     0. 
   0   3   9   8700.61  695.94  0. 1.0000     0. 
   0   3  10   3598.14  477.55  0. 1.0000     0. 
   0  -3  11   8047.70  734.24  0. 1.0000     0. 
   0   3  11   7949.10  747.35  0. 1.0000     0. 
   0   3  12  17563.70  659.11  0. 1.0000     0. 
   0  -3  12  16320.20  641.78  0. 1.0000     0. 
   0  -3  12  17039.40 1154.14  0. 1.0000     0. 
   0   3  13     87.00   99.09  0. 1.0000     0. 
   0  -3  13    216.73  110.88  0. 1.0000     0. 
   0   3  14   5418.67  354.71  0. 1.0000     0. 
   0  -3  14   4608.89  329.09  0. 1.0000     0. 
   0   3  15    -47.68  112.47  0. 1.0000     0. 
   0  -3  15    -14.67  119.86  0. 1.0000     0. 
   0  -3  16   1847.28  214.88  0. 1.0000     0. 
   0   3  16   1891.50  210.53  0. 1.0000     0. 
   0  -3  17    -95.64  110.79  0. 1.0000     0. 
   0   3  17    201.68   99.57  0. 1.0000     0. 
   0   3  17     72.44   93.32  0. 1.0000     0. 
   0  -3  18   2618.02  210.09  0. 1.0000     0. 
   0   3  18   2446.23  207.85  0. 1.0000     0. 
   0   3  18   2514.54  206.83  0. 1.0000     0. 
   0   3  19    463.25   89.89  0. 1.0000     0. 
   0   4   0 414316.00 9399.93  0. 1.0000     0. 
   0   4  -1 112450.01 2787.80  0. 1.0000     0. 
   0   4   1 108093.00 2738.30  0. 1.0000     0. 
   0   4   2 999999.0022161.50  0. 1.0000     0. 
   0   4   3 439068.97 9902.00  0. 1.0000     0. 
   0   4  -3 432234.97 9614.17  0. 1.0000     0. 
   0   4   4   1285.95  208.51  0. 1.0000     0. 
   0   4   4   1441.16  180.61  0. 1.0000     0. 
   0   4   5  27896.80 1126.87  0. 1.0000     0. 
   0   4   5  25671.90  929.44  0. 1.0000     0. 
   0   4   6  90046.30 2702.63  0. 1.0000     0. 
   0   4   6  89520.80 2432.82  0. 1.0000     0. 
   0   4   7   2722.66  380.62  0. 1.0000     0. 
   0   4   8  14124.70  908.72  0. 1.0000     0. 
   0   4   9    255.38  161.34  0. 1.0000     0. 
   0   4  10   5802.39  638.30  0. 1.0000     0. 
   0   4  11  23719.80 1405.41  0. 1.0000     0. 
   0  -4  11  23455.50 1358.78  0. 1.0000     0. 
   0   4 -12    812.51  124.64  0. 1.0000     0. 
   0   4  12    700.23  126.88  0. 1.0000     0. 
   0  -4  12    474.75  109.22  0. 1.0000     0. 
   0   4 -13  49191.60 1384.48  0. 1.0000     0. 
   0   4  13  48561.40 1423.52  0. 1.0000     0. 
   0  -4  13  48659.50 1420.96  0. 1.0000     0. 
   0   4  14    246.37  110.89  0. 1.0000     0. 
   0  -4  14    252.45   99.83  0. 1.0000     0. 
   0   4  15   6711.33  390.79  0. 1.0000     0. 
   0  -4  15   6122.22  375.73  0. 1.0000     0. 
   0  -4  16    539.89  129.74  0. 1.0000     0. 
   0   4  16    605.76  134.16  0. 1.0000     0. 
   0   4  17   1733.00  182.03  0. 1.0000     0. 
   0   4  17   1778.19  204.29  0. 1.0000     0. 
   0  -4  17   1692.51  183.68  0. 1.0000     0. 
   0   4  18   1726.19  175.24  0. 1.0000     0. 
   0   4  18   1652.89  168.26  0. 1.0000     0. 
   0   4  19    789.16  105.81  0. 1.0000     0. 
   0   5   0     64.69   78.01  0. 1.0000     0. 
   0   5   1  54251.00 1575.51  0. 1.0000     0. 
   0   5  -1  54668.30 1622.48  0. 1.0000     0. 
   0   5   2 116673.01 2959.49  0. 1.0000     0. 
   0   5   3  63811.80 1817.46  0. 1.0000     0. 
   0   5   3  69120.99 2033.34  0. 1.0000     0. 
   0   5  -3  65487.40 1578.09  0. 1.0000     0. 
   0   5   4  10146.00  509.11  0. 1.0000     0. 
   0   5   4  11156.80  667.14  0. 1.0000     0. 
   0   5   5  27175.00  975.17  0. 1.0000     0. 
   0   5   5  28316.30 1219.14  0. 1.0000     0. 
   0   5   6  32321.90 1387.97  0. 1.0000     0. 
   0   5   7  86118.50 2809.75  0. 1.0000     0. 
   0   5   8   8195.88  718.20  0. 1.0000     0. 
   0   5   9   5718.20  630.81  0. 1.0000     0. 
   0   5  10   9779.38  868.56  0. 1.0000     0. 
   0   5  11   9746.16  913.34  0. 1.0000     0. 
   0   5  11  10878.10  467.56  0. 1.0000     0. 
   0   5 -11   9757.65  453.62  0. 1.0000     0. 
   0   5  12   2853.22  235.97  0. 1.0000     0. 
   0  -5  12   2415.44  219.52  0. 1.0000     0. 
   0   5 -12   2427.98  216.04  0. 1.0000     0. 
   0   5  13   2113.11  223.09  0. 1.0000     0. 
   0  -5  13   2171.60  214.80  0. 1.0000     0. 
   0   5 -13   2689.32  225.73  0. 1.0000     0. 
   0  -5  14   2586.05  237.88  0. 1.0000     0. 
   0   5 -14   2592.26  221.11  0. 1.0000     0. 
   0   5  14   2580.23  239.30  0. 1.0000     0. 
   0  -5  15   1168.44  155.29  0. 1.0000     0. 
   0   5  15   1418.85  177.90  0. 1.0000     0. 
   0   5  16   1610.57  182.13  0. 1.0000     0. 
   0  -5  16   1855.56  189.32  0. 1.0000     0. 
   0   5  17     -7.29   78.80  0. 1.0000     0. 
   0   5  17    112.95   98.06  0. 1.0000     0. 
   0  -5  17   -130.37   81.67  0. 1.0000     0. 
   0   5  18    212.87   83.46  0. 1.0000     0. 
   0   6   0  12949.50  639.27  0. 1.0000     0. 
   0   6   1    471.84  152.21  0. 1.0000     0. 
   0   6  -1    477.23  120.76  0. 1.0000     0. 
   0   6   1    505.44  144.22  0. 1.0000     0. 
   0   6   2    252.80   96.41  0. 1.0000     0. 
   0   6  -2    467.03  107.55  0. 1.0000     0. 
   0   6   3    676.59  194.61  0. 1.0000     0. 
   0   6   3   1107.60  179.72  0. 1.0000     0. 
   0   6   4   7075.67  565.81  0. 1.0000     0. 
   0   6   4   6560.51  426.83  0. 1.0000     0. 
   0   6   5   5375.11  525.84  0. 1.0000     0. 
   0   6   6   7011.26  629.43  0. 1.0000     0. 
   0   6   7  12356.50  892.98  0. 1.0000     0. 
   0   6   8   1003.95  271.45  0. 1.0000     0. 
   0   6   9   8551.70  812.76  0. 1.0000     0. 
   0   6  10    816.09  304.51  0. 1.0000     0. 
   0   6 -11   1564.94  180.26  0. 1.0000     0. 
   0   6 -12   5715.92  347.98  0. 1.0000     0. 
   0   6 -13  18696.10  706.33  0. 1.0000     0. 
   0   6 -14    560.13  122.78  0. 1.0000     0. 
   0   6 -15   2852.69  221.16  0. 1.0000     0. 
   0   6  16     83.52   93.57  0. 1.0000     0. 
   0   6  17   7483.87  380.34  0. 1.0000     0. 
   0   6  18   1671.08  156.65  0. 1.0000     0. 
   0   7   0    116.89  106.16  0. 1.0000     0. 
   0   7   0   -101.07  117.73  0. 1.0000     0. 
   0   7   1  39476.40 1426.24  0. 1.0000     0. 
   0   7  -1  42568.20 1333.22  0. 1.0000     0. 
   0   7   1  38047.40 1358.47  0. 1.0000     0. 
   0   7   2  14711.30  793.56  0. 1.0000     0. 
   0   7   2  12833.00  662.77  0. 1.0000     0. 
   0   7   3   1179.64  195.77  0. 1.0000     0. 
   0   7   3    912.83  227.01  0. 1.0000     0. 
   0   7   4  21150.30 1095.93  0. 1.0000     0. 
   0   7   5 186512.02 5108.44  0. 1.0000     0. 
   0   7   6  35523.80 1633.27  0. 1.0000     0. 
   0   7   7   3329.94  484.00  0. 1.0000     0. 
   0   7   8    245.15  214.82  0. 1.0000     0. 
   0   7   9     20.52  178.60  0. 1.0000     0. 
   0   7  10    301.22  238.04  0. 1.0000     0. 
   0   7 -10    333.58   98.20  0. 1.0000     0. 
   0   7 -11  20142.70  752.02  0. 1.0000     0. 
   0   7 -12     99.76   80.23  0. 1.0000     0. 
   0   7 -13     -0.84   83.87  0. 1.0000     0. 
   0   7 -14   2479.26  228.08  0. 1.0000     0. 
   0   7  15   1561.03  195.59  0. 1.0000     0. 
   0   7 -15   1194.54  147.60  0. 1.0000     0. 
   0   7  16    363.73  113.69  0. 1.0000     0. 
   0   7  17    293.57   96.57  0. 1.0000     0. 
   0   7  18  21435.10  658.37  0. 1.0000     0. 
   0   7 -18  21956.00  660.65  0. 1.0000     0. 
   0   8   0   6917.34  505.19  0. 1.0000     0. 
   0   8   1  26387.80 1140.58  0. 1.0000     0. 
   0   8   1  24546.50 1058.91  0. 1.0000     0. 
   0   8   2    146.09  105.78  0. 1.0000     0. 
   0   8   2    385.31  184.85  0. 1.0000     0. 
   0   8   3  50226.40 1893.74  0. 1.0000     0. 
   0   8   4  59066.10 2181.52  0. 1.0000     0. 
   0   8   5 110709.00 3512.73  0. 1.0000     0. 
   0   8   6    937.12  305.50  0. 1.0000     0. 
   0   8   7   7814.45  780.63  0. 1.0000     0. 
   0   8   8    766.48  252.26  0. 1.0000     0. 
   0   8  -9    162.90   68.02  0. 1.0000     0. 
   0   8   9    445.12  284.55  0. 1.0000     0. 
   0   8 -10  16761.60  668.34  0. 1.0000     0. 
   0   8 -11  13874.00  602.34  0. 1.0000     0. 
   0   8 -12   1567.32  192.35  0. 1.0000     0. 
   0   8 -13   5529.48  350.21  0. 1.0000     0. 
   0   8 -14   9112.68  450.37  0. 1.0000     0. 
   0   8  14   9988.35  482.17  0. 1.0000     0. 
   0   8 -15   3612.56  252.16  0. 1.0000     0. 
   0   8  15   4453.80  292.07  0. 1.0000     0. 
   0   8  16   2006.23  189.74  0. 1.0000     0. 
   0   8  17   3718.08  225.86  0. 1.0000     0. 
   0   8 -17   3368.11  219.97  0. 1.0000     0. 
   0   9   1   2292.89  352.05  0. 1.0000     0. 
   0   9   2  45372.80 1789.64  0. 1.0000     0. 
   0   9   3   1191.61  288.69  0. 1.0000     0. 
   0   9   4   2430.35  419.28  0. 1.0000     0. 
   0   9   5    143.58  172.10  0. 1.0000     0. 
   0   9   6  14271.00 1078.12  0. 1.0000     0. 
   0   9   7  18145.10 1269.23  0. 1.0000     0. 
   0   9  -7  15760.20  625.38  0. 1.0000     0. 
   0   9  -8    267.96   97.96  0. 1.0000     0. 
   0   9  -9   1865.44  210.07  0. 1.0000     0. 
   0   9 -10   9212.85  476.26  0. 1.0000     0. 
   0   9  11   2186.40  224.79  0. 1.0000     0. 
   0   9 -11   2661.20  246.89  0. 1.0000     0. 
   0   9  12   2561.80  239.97  0. 1.0000     0. 
   0   9 -12   2307.93  234.20  0. 1.0000     0. 
   0   9  13   2496.25  231.95  0. 1.0000     0. 
   0   9 -13   2095.90  213.74  0. 1.0000     0. 
   0   9  14   1389.99  172.10  0. 1.0000     0. 
   0   9 -14   1437.31  169.51  0. 1.0000     0. 
   0   9  15   1265.45  154.46  0. 1.0000     0. 
   0   9 -15   1313.51  166.43  0. 1.0000     0. 
   0   9  16   3531.50  224.76  0. 1.0000     0. 
   0   9 -16   3958.95  249.92  0. 1.0000     0. 
   0   9 -17    213.44   62.86  0. 1.0000     0. 
   0  10   2   2450.86  394.33  0. 1.0000     0. 
   0  10   3    -35.85  149.34  0. 1.0000     0. 
   0  10   4    334.06  233.94  0. 1.0000     0. 
   0  10  -5  23942.80  871.50  0. 1.0000     0. 
   0  10   5  24510.90  932.72  0. 1.0000     0. 
   0  10   5  25996.80 1502.27  0. 1.0000     0. 
   0  10   6   1882.49  436.10  0. 1.0000     0. 
   0  10  -6   1858.35  213.80  0. 1.0000     0. 
   0  10   6   1781.15  206.53  0. 1.0000     0. 
   0  10  -6   2358.17  218.11  0. 1.0000     0. 
   0  10  -7    864.54  148.79  0. 1.0000     0. 
   0  10  -7    641.09  132.83  0. 1.0000     0. 
   0  10  -8   2164.96  223.60  0. 1.0000     0. 
   0  10  -8   1995.49  226.52  0. 1.0000     0. 
   0  10  -9   2076.97  235.33  0. 1.0000     0. 
   0  10  -9   2102.35  225.29  0. 1.0000     0. 
   0  10 -10    100.28  101.06  0. 1.0000     0. 
   0  10 -10    112.31   98.27  0. 1.0000     0. 
   0  10 -11   8740.47  467.18  0. 1.0000     0. 
   0  10 -11   8812.97  495.42  0. 1.0000     0. 
   0  10 -12   1378.55  187.73  0. 1.0000     0. 
   0  10 -12   1504.37  207.68  0. 1.0000     0. 
   0  10 -13    305.47  115.50  0. 1.0000     0. 
   0  10  13    172.36   90.50  0. 1.0000     0. 
   0  10 -13    186.75  102.18  0. 1.0000     0. 
   0  10  14   2764.56  217.27  0. 1.0000     0. 
   0  10 -14   2651.95  230.52  0. 1.0000     0. 
   0  10  15   3010.63  204.64  0. 1.0000     0. 
   0  10 -15   3266.42  234.70  0. 1.0000     0. 
   0  10 -16   1627.81  143.59  0. 1.0000     0. 
   0  11   0     83.74   98.33  0. 1.0000     0. 
   0  11  -1  11830.10  565.71  0. 1.0000     0. 
   0  11   1  12006.90  578.35  0. 1.0000     0. 
   0  11   2   3042.78  283.89  0. 1.0000     0. 
   0  11  -2   3292.02  282.33  0. 1.0000     0. 
   0  11  -3   1511.29  189.36  0. 1.0000     0. 
   0  11   3   1696.56  184.06  0. 1.0000     0. 
   0  11   3   1573.44  203.42  0. 1.0000     0. 
   0  11   4   4874.94  323.30  0. 1.0000     0. 
   0  11  -4   5133.11  354.19  0. 1.0000     0. 
   0  11  -4   4887.95  307.40  0. 1.0000     0. 
   0  11   4   4917.74  372.60  0. 1.0000     0. 
   0  11   4   5123.94  646.88  0. 1.0000     0. 
   0  11  -5   1026.85  170.76  0. 1.0000     0. 
   0  11   5    825.30  174.19  0. 1.0000     0. 
   0  11  -5    793.33  125.89  0. 1.0000     0. 
   0  11   5    966.20  153.89  0. 1.0000     0. 
   0  11   6  12656.70  599.29  0. 1.0000     0. 
   0  11  -6  14037.30  637.15  0. 1.0000     0. 
   0  11  -6  13826.60  588.66  0. 1.0000     0. 
   0  11  -7   3842.14  315.70  0. 1.0000     0. 
   0  11  -7   3692.84  285.84  0. 1.0000     0. 
   0  11  -8  27478.20 1005.55  0. 1.0000     0. 
   0  11  -8  28128.30  963.66  0. 1.0000     0. 
   0  11  -9   4492.07  328.30  0. 1.0000     0. 
   0  11  -9   4469.32  343.64  0. 1.0000     0. 
   0  11 -10   7684.49  451.95  0. 1.0000     0. 
   0  11 -10   7271.42  423.68  0. 1.0000     0. 
   0  11 -11    -56.38   89.87  0. 1.0000     0. 
   0  11 -11     -7.34   91.38  0. 1.0000     0. 
   0  11 -12    -58.65  100.71  0. 1.0000     0. 
   0  11 -12      9.49   83.80  0. 1.0000     0. 
   0  11 -13   8144.82  422.12  0. 1.0000     0. 
   0  11 -14    -34.98   67.63  0. 1.0000     0. 
   0  11 -15   1177.01  129.89  0. 1.0000     0. 
   0  12   0   7230.80  382.93  0. 1.0000     0. 
   0  12   0   8374.34  477.38  0. 1.0000     0. 
   0  12  -1   4266.82  339.45  0. 1.0000     0. 
   0  12   1   3669.02  268.56  0. 1.0000     0. 
   0  12  -1   3910.18  265.89  0. 1.0000     0. 
   0  12   1   4048.85  331.52  0. 1.0000     0. 
   0  12  -2    312.90  120.32  0. 1.0000     0. 
   0  12   2    261.30  121.54  0. 1.0000     0. 
   0  12   2    240.07   97.58  0. 1.0000     0. 
   0  12  -2    259.68   82.93  0. 1.0000     0. 
   0  12  -3    236.82  104.76  0. 1.0000     0. 
   0  12   3    332.58  129.93  0. 1.0000     0. 
   0  12   3    444.96  118.61  0. 1.0000     0. 
   0  12   4    708.80  140.79  0. 1.0000     0. 
   0  12  -4    871.00  165.62  0. 1.0000     0. 
   0  12   4    765.89  170.59  0. 1.0000     0. 
   0  12   5  19926.70  854.37  0. 1.0000     0. 
   0  12   5  18621.40  762.10  0. 1.0000     0. 
   0  12  -5  21272.50  825.91  0. 1.0000     0. 
   0  12  -6    382.28  130.40  0. 1.0000     0. 
   0  12  -7  18606.50  778.36  0. 1.0000     0. 
   0  12  -7  18709.20  727.86  0. 1.0000     0. 
   0  12  -8   2978.42  280.13  0. 1.0000     0. 
   0  12  -8   2580.55  248.39  0. 1.0000     0. 
   0  12  -9    276.21  126.92  0. 1.0000     0. 
   0  12  -9    108.33   88.47  0. 1.0000     0. 
   0  12 -10   2641.36  258.77  0. 1.0000     0. 
   0  12 -11   1352.51  183.20  0. 1.0000     0. 
   0  12 -12   5973.55  354.90  0. 1.0000     0. 
   0  12 -13     -4.86   70.64  0. 1.0000     0. 
   0  12 -14    783.56  105.70  0. 1.0000     0. 
   0  13   0      1.16   80.08  0. 1.0000     0. 
   0  13   0    -63.24   94.31  0. 1.0000     0. 
   0  13   1  18458.10  800.83  0. 1.0000     0. 
   0  13   1  18105.70  699.56  0. 1.0000     0. 
   0  13  -1  18243.80  680.66  0. 1.0000     0. 
   0  13  -1  19594.40  808.21  0. 1.0000     0. 
   0  13   2    465.44  114.49  0. 1.0000     0. 
   0  13  -2    520.35  144.18  0. 1.0000     0. 
   0  13   2    600.21  150.12  0. 1.0000     0. 
   0  13   3    147.65   82.21  0. 1.0000     0. 
   0  13   3    372.26  139.21  0. 1.0000     0. 
   0  13  -3    186.86  116.70  0. 1.0000     0. 
   0  13   4   5963.04  379.63  0. 1.0000     0. 
   0  13  -4   5820.19  405.43  0. 1.0000     0. 
   0  13   4   5166.03  407.73  0. 1.0000     0. 
   0  13   5   3151.64  280.36  0. 1.0000     0. 
   0  13  -5   3498.12  314.21  0. 1.0000     0. 
   0  13  -6   7668.78  464.08  0. 1.0000     0. 
   0  13  -7   1186.91  187.75  0. 1.0000     0. 
   0  13  -8    692.65  144.96  0. 1.0000     0. 
   0  13  -9   3449.40  290.84  0. 1.0000     0. 
   0  13 -10   2261.20  225.38  0. 1.0000     0. 
   0  13 -11   1494.74  177.01  0. 1.0000     0. 
   0  13 -12     92.63   73.93  0. 1.0000     0. 
   0  13 -13     80.47   65.97  0. 1.0000     0. 
   0  14   0   2989.44  302.54  0. 1.0000     0. 
   0  14   0   3202.84  251.19  0. 1.0000     0. 
   0  14  -1   1005.86  142.51  0. 1.0000     0. 
   0  14   1    852.70  184.92  0. 1.0000     0. 
   0  14   1    986.42  148.16  0. 1.0000     0. 
   0  14  -1   1112.58  190.34  0. 1.0000     0. 
   0  14   2    300.58  101.63  0. 1.0000     0. 
   0  14   2    244.09  105.85  0. 1.0000     0. 
   0  14  -2    237.10  118.68  0. 1.0000     0. 
   0  14   3   1138.68  166.33  0. 1.0000     0. 
   0  14  -3   1026.99  184.48  0. 1.0000     0. 
   0  14   3    673.90  164.08  0. 1.0000     0. 
   0  14  -4    357.38  143.78  0. 1.0000     0. 
   0  14   4    153.68   92.13  0. 1.0000     0. 
   0  14  -5  13307.40  631.11  0. 1.0000     0. 
   0  14  -6   1099.48  182.17  0. 1.0000     0. 
   0  14  -7    -28.78   94.27  0. 1.0000     0. 
   0  14  -8   2840.68  257.34  0. 1.0000     0. 
   0  14  -9   1204.85  167.90  0. 1.0000     0. 
   0  14 -10    684.49  123.89  0. 1.0000     0. 
   0  14 -11   4060.31  257.97  0. 1.0000     0. 
   0  14 -12   6062.78  295.53  0. 1.0000     0. 
   0  15   0    -45.79  111.42  0. 1.0000     0. 
   0  15   0    -44.95   69.75  0. 1.0000     0. 
   0  15   1   2216.92  204.19  0. 1.0000     0. 
   0  15   1   1981.92  242.02  0. 1.0000     0. 
   0  15  -1   2176.65  252.43  0. 1.0000     0. 
   0  15   2    880.81  167.95  0. 1.0000     0. 
   0  15  -2   1022.38  177.80  0. 1.0000     0. 
   0  15   2    910.96  147.85  0. 1.0000     0. 
   0  15   3   3474.13  313.46  0. 1.0000     0. 
   0  15  -3   3522.25  307.17  0. 1.0000     0. 
   0  15   3   3552.64  268.92  0. 1.0000     0. 
   0  15  -4   7490.52  447.07  0. 1.0000     0. 
   0  15  -5   7757.67  443.04  0. 1.0000     0. 
   0  15  -6   1596.05  196.51  0. 1.0000     0. 
   0  15  -7   1988.56  210.04  0. 1.0000     0. 
   0  15  -8    667.54  128.65  0. 1.0000     0. 
   0  15  -9    505.90  107.89  0. 1.0000     0. 
   0  15 -10   3726.09  237.63  0. 1.0000     0. 
   0  15 -11    370.92   74.88  0. 1.0000     0. 
   0  16   0     96.67   91.91  0. 1.0000     0. 
   0  16   1   2094.68  225.74  0. 1.0000     0. 
   0  16  -1   1671.99  211.98  0. 1.0000     0. 
   0  16  -2   5291.88  354.54  0. 1.0000     0. 
   0  16  -3    578.67  127.95  0. 1.0000     0. 
   0  16  -4   2130.94  217.24  0. 1.0000     0. 
   0  16  -5    818.06  144.67  0. 1.0000     0. 
   0  16  -6    481.81  111.33  0. 1.0000     0. 
   0  16  -7   2560.24  210.20  0. 1.0000     0. 
   0  16  -8    193.12   72.47  0. 1.0000     0. 
   0  16  -9   1884.91  156.07  0. 1.0000     0. 
   0  17   0     42.85   71.61  0. 1.0000     0. 
   0  17  -1    983.50  151.24  0. 1.0000     0. 
   0  17  -2    722.88  122.65  0. 1.0000     0. 
   0  17  -3    576.79  115.96  0. 1.0000     0. 
   0  17  -4   3110.01  228.90  0. 1.0000     0. 
   0  17  -5    -31.70   66.89  0. 1.0000     0. 
   0  17  -6     60.83   57.63  0. 1.0000     0. 
   0  17  -7   3662.32  212.46  0. 1.0000     0. 
   0  18  -3   1804.87  146.88  0. 1.0000     0. 
  -1   0   0     -1.72   39.36  0. 1.0000     0. 
  -1   0   1  33719.60  920.61  0. 1.0000     0. 
  -1   0  -1  33811.00  863.40  0. 1.0000     0. 
  -1   0  -2  24868.40  672.50  0. 1.0000     0. 
  -1   0   2  24627.50  762.88  0. 1.0000     0. 
  -1   0   3   7860.43  390.08  0. 1.0000     0. 
   1   0   4  18199.00  707.44  0. 1.0000     0. 
  -1   0   4  17382.20  690.79  0. 1.0000     0. 
  -1   0   5   3612.07  305.56  0. 1.0000     0. 
   1   0   5   2816.09  273.70  0. 1.0000     0. 
   1   0   6   2695.56  288.49  0. 1.0000     0. 
  -1   0   6   3221.39  317.73  0. 1.0000     0. 
  -1   0   7    844.19  201.71  0. 1.0000     0. 
  -1   0   7    604.30  143.97  0. 1.0000     0. 
  -1   0   8  65564.80 1925.37  0. 1.0000     0. 
  -1   0   8  60867.70 2077.67  0. 1.0000     0. 
   1   0   8  65142.40 1940.51  0. 1.0000     0. 
  -1   0   9  94387.20 3009.69  0. 1.0000     0. 
   1   0   9 105006.00 2858.48  0. 1.0000     0. 
  -1   0  10   2524.91  380.08  0. 1.0000     0. 
  -1   0  11  28527.50 1453.09  0. 1.0000     0. 
  -1   0  12   9782.24  459.33  0. 1.0000     0. 
   1   0  12  10076.80  491.24  0. 1.0000     0. 
  -1   0  13   1101.54  168.17  0. 1.0000     0. 
   1   0  13    951.64  161.32  0. 1.0000     0. 
  -1   0  14  10649.20  514.29  0. 1.0000     0. 
   1   0  14  10625.00  535.79  0. 1.0000     0. 
   1   0  15   3868.35  316.38  0. 1.0000     0. 
  -1   0  15   3924.54  305.78  0. 1.0000     0. 
  -1   0  16   -101.12  130.16  0. 1.0000     0. 
   1   0  16     62.52   93.94  0. 1.0000     0. 
   1   0  16     92.38  124.56  0. 1.0000     0. 
  -1   0  17   3588.96  281.02  0. 1.0000     0. 
   1   0  17   4488.54  292.28  0. 1.0000     0. 
   1   0  17   4333.56  321.81  0. 1.0000     0. 
   1   0  18   6230.32  351.23  0. 1.0000     0. 
   1   0  18   6292.86  316.29  0. 1.0000     0. 
  -1   0  18   6310.11  348.16  0. 1.0000     0. 
  -1   0  19    414.89   89.38  0. 1.0000     0. 
  -1   0  19    515.59  106.78  0. 1.0000     0. 
  -1   1  19   1721.02  149.57  0. 1.0000     0. 
  -1   1  19   2360.97  185.41  0. 1.0000     0. 
  -1   1  18   2226.07  209.00  0. 1.0000     0. 
   1  -1  18   2006.82  201.73  0. 1.0000     0. 
   1  -1  17    614.99  142.53  0. 1.0000     0. 
  -1   1  17    516.02  125.53  0. 1.0000     0. 
   1  -1  16   1735.03  190.57  0. 1.0000     0. 
  -1   1  16   1800.77  214.46  0. 1.0000     0. 
   1  -1  16   1612.27  212.81  0. 1.0000     0. 
  -1   1  15  14669.40  626.37  0. 1.0000     0. 
   1  -1  15  14492.80  652.78  0. 1.0000     0. 
  -1   1  14  18702.00  721.87  0. 1.0000     0. 
   1  -1  14  18232.60  750.89  0. 1.0000     0. 
   1  -1  13   4441.90  336.05  0. 1.0000     0. 
  -1   1  13   4831.48  323.00  0. 1.0000     0. 
  -1   1  12  21136.40  737.65  0. 1.0000     0. 
   1  -1  12  20071.40  757.24  0. 1.0000     0. 
  -1   1  11   4578.46  542.53  0. 1.0000     0. 
   1  -1  10   8251.45  616.43  0. 1.0000     0. 
  -1   1  10   7023.28  636.38  0. 1.0000     0. 
  -1   1   9  11253.10  759.25  0. 1.0000     0. 
  -1   1   9  11952.30  713.91  0. 1.0000     0. 
  -1   1   8  23169.10 1073.92  0. 1.0000     0. 
  -1   1   8  23821.40 1006.29  0. 1.0000     0. 
  -1   1   7  41953.00 1484.74  0. 1.0000     0. 
  -1   1   7  40817.30 1378.13  0. 1.0000     0. 
  -1   1   6  26731.00 1046.11  0. 1.0000     0. 
  -1   1   5  58856.89 1743.69  0. 1.0000     0. 
  -1   1   4  32875.10 1078.12  0. 1.0000     0. 
  -1   1   3  24843.80  835.34  0. 1.0000     0. 
  -1   1   2 143416.02 3418.75  0. 1.0000     0. 
  -1   1   1  72896.29 1836.48  0. 1.0000     0. 
  -1   1   0  96446.20 2354.92  0. 1.0000     0. 
  -1  -1   0  98145.70 2241.84  0. 1.0000     0. 
  -1   1  -1  73375.50 1820.41  0. 1.0000     0. 
  -1   1  -2 136807.98 3221.17  0. 1.0000     0. 
   1   1   4  35227.70 1167.23  0. 1.0000     0. 
  -1  -1   5  64381.39 1864.31  0. 1.0000     0. 
   1   1   5  64555.50 1912.12  0. 1.0000     0. 
   1   1   6  25390.20 1040.60  0. 1.0000     0. 
   1   1   6  26767.30  864.46  0. 1.0000     0. 
  -1  -1   6  25934.10 1023.51  0. 1.0000     0. 
  -1  -1   6  25244.10  823.25  0. 1.0000     0. 
  -1  -1   7  36347.10 1113.18  0. 1.0000     0. 
   1   1   7  35635.80 1150.31  0. 1.0000     0. 
   1   1   7  33929.20 1331.51  0. 1.0000     0. 
  -1  -1   7  35577.90 1335.16  0. 1.0000     0. 
   1   1   8  26595.60  981.35  0. 1.0000     0. 
  -1  -1   8  25272.50 1136.59  0. 1.0000     0. 
   1   1   8  24485.10 1134.06  0. 1.0000     0. 
  -1  -1   9   8373.46  650.87  0. 1.0000     0. 
   1   1   9   8166.47  638.63  0. 1.0000     0. 
  -1  -1  10   7649.44  669.08  0. 1.0000     0. 
  -1  -1  11   3555.91  496.31  0. 1.0000     0. 
  -1  -1  12  20810.80 1300.19  0. 1.0000     0. 
  -1  -1  12  21784.10  760.60  0. 1.0000     0. 
   1   1  12  22146.30  801.40  0. 1.0000     0. 
   1   1  13   4346.15  323.10  0. 1.0000     0. 
  -1  -1  13   4277.61  309.05  0. 1.0000     0. 
  -1  -1  14  18033.00  709.21  0. 1.0000     0. 
   1   1  14  17530.40  730.99  0. 1.0000     0. 
  -1  -1  15  13863.00  602.02  0. 1.0000     0. 
   1   1  15  13207.90  614.89  0. 1.0000     0. 
  -1  -1  16   1726.17  205.59  0. 1.0000     0. 
   1   1  16   1747.52  206.48  0. 1.0000     0. 
   1   1  16   1871.63  225.98  0. 1.0000     0. 
   1   1  17    925.05  144.57  0. 1.0000     0. 
  -1  -1  17    960.95  168.73  0. 1.0000     0. 
   1   1  17    794.76  157.43  0. 1.0000     0. 
   1   1  18   1847.68  194.07  0. 1.0000     0. 
   1   1  18   1810.31  175.11  0. 1.0000     0. 
  -1  -1  18   1887.04  187.00  0. 1.0000     0. 
   1   1  19   1371.86  131.16  0. 1.0000     0. 
  -1  -1  19   1517.64  155.49  0. 1.0000     0. 
  -1   2  19    102.15   57.78  0. 1.0000     0. 
  -1   2  19    -42.85   73.86  0. 1.0000     0. 
  -1   2  18   2627.12  218.45  0. 1.0000     0. 
  -1   2  17    310.48  123.57  0. 1.0000     0. 
   1  -2  17    289.11  119.34  0. 1.0000     0. 
  -1   2  16   3495.85  282.56  0. 1.0000     0. 
   1  -2  16   3666.31  299.14  0. 1.0000     0. 
  -1   2  15   8779.88  461.51  0. 1.0000     0. 
   1  -2  15   9397.84  492.82  0. 1.0000     0. 
   1  -2  14   4165.06  327.20  0. 1.0000     0. 
  -1   2  14   4688.84  323.52  0. 1.0000     0. 
   1  -2  13  25394.60  921.35  0. 1.0000     0. 
  -1   2  13  27797.00  910.63  0. 1.0000     0. 
   1  -2  12   9139.70  462.95  0. 1.0000     0. 
  -1   2  12   9821.91  455.96  0. 1.0000     0. 
  -1   2  10   8846.06  713.93  0. 1.0000     0. 
  -1   2   9  15142.00  888.97  0. 1.0000     0. 
  -1   2   9  14464.60  853.61  0. 1.0000     0. 
  -1   2   8  40803.00 1497.64  0. 1.0000     0. 
  -1   2   8  39424.60 1518.77  0. 1.0000     0. 
  -1   2   7  49123.70 1634.10  0. 1.0000     0. 
  -1   2   7  47623.40 1649.57  0. 1.0000     0. 
  -1   2   6   4529.37  386.38  0. 1.0000     0. 
  -1   2   5   8337.00  493.20  0. 1.0000     0. 
  -1   2   4  13686.50  625.32  0. 1.0000     0. 
  -1   2   3  18374.20  717.70  0. 1.0000     0. 
  -1   2   2 190975.98 4524.62  0. 1.0000     0. 
  -1   2   1  31004.20  964.65  0. 1.0000     0. 
   1   2   0 298244.97 6761.91  0. 1.0000     0. 
  -1   2   0 299254.00 6830.12  0. 1.0000     0. 
   1   2   1  34462.39 1015.11  0. 1.0000     0. 
  -1   2  -1  33015.61 1015.98  0. 1.0000     0. 
  -1   2  -2 198364.00 4660.79  0. 1.0000     0. 
   1   2   3  20896.50  521.15  0. 1.0000     0. 
   1   2   4  15355.70  715.04  0. 1.0000     0. 
   1   2   4  16194.90  484.12  0. 1.0000     0. 
   1   2   5   7970.84  336.10  0. 1.0000     0. 
  -1  -2   5   7373.30  276.45  0. 1.0000     0. 
   1   2   5   8108.69  527.71  0. 1.0000     0. 
   1   2   6   5313.39  305.05  0. 1.0000     0. 
   1   2   6   4919.52  437.42  0. 1.0000     0. 
   1   2   7  45367.00 1662.25  0. 1.0000     0. 
  -1  -2   8  36756.70 1458.66  0. 1.0000     0. 
   1   2   8  35248.50 1481.55  0. 1.0000     0. 
   1   2   9  14618.40  929.05  0. 1.0000     0. 
  -1  -2   9  15952.80  940.89  0. 1.0000     0. 
  -1  -2  10   7925.42  687.87  0. 1.0000     0. 
   1   2  10   7040.36  664.89  0. 1.0000     0. 
  -1  -2  11   2719.56  448.91  0. 1.0000     0. 
  -1  -2  12  11125.10  493.21  0. 1.0000     0. 
   1   2  12  11173.00  521.46  0. 1.0000     0. 
  -1  -2  12  11157.40  935.47  0. 1.0000     0. 
  -1  -2  13  29873.70  971.54  0. 1.0000     0. 
   1   2  13  29259.90 1004.31  0. 1.0000     0. 
  -1  -2  14   4458.19  318.72  0. 1.0000     0. 
   1   2  14   4214.66  329.32  0. 1.0000     0. 
   1   2  15   7970.10  452.94  0. 1.0000     0. 
  -1  -2  15   7785.74  430.28  0. 1.0000     0. 
   1   2  16   3774.73  297.10  0. 1.0000     0. 
   1   2  16   3646.59  301.19  0. 1.0000     0. 
  -1  -2  16   3540.43  286.87  0. 1.0000     0. 
  -1  -2  17    167.62  106.61  0. 1.0000     0. 
   1   2  17     39.55  115.60  0. 1.0000     0. 
   1   2  17    199.29  105.00  0. 1.0000     0. 
  -1  -2  18   3153.21  238.31  0. 1.0000     0. 
   1   2  18   2848.01  220.90  0. 1.0000     0. 
   1   2  19    -13.84   54.00  0. 1.0000     0. 
  -1  -2  19     31.73   71.89  0. 1.0000     0. 
  -1   3  19   3092.64  196.48  0. 1.0000     0. 
  -1   3  19   3273.11  203.90  0. 1.0000     0. 
  -1   3  18   6374.15  332.04  0. 1.0000     0. 
  -1   3  18   5951.28  319.32  0. 1.0000     0. 
  -1   3  17   2030.97  198.63  0. 1.0000     0. 
   1  -3  17   1767.26  195.26  0. 1.0000     0. 
  -1   3  16  11907.80  532.86  0. 1.0000     0. 
   1  -3  16  11850.60  552.28  0. 1.0000     0. 
  -1   3  15    470.89  140.83  0. 1.0000     0. 
   1  -3  15    501.60  145.98  0. 1.0000     0. 
  -1   3  14    256.80  110.10  0. 1.0000     0. 
   1  -3  14     53.78  101.14  0. 1.0000     0. 
  -1   3  13  15499.50  626.14  0. 1.0000     0. 
   1  -3  13  15301.70  655.33  0. 1.0000     0. 
   1   3 -13  15954.40  600.76  0. 1.0000     0. 
  -1   3  12   2288.89  209.54  0. 1.0000     0. 
   1  -3  12   2215.93  222.02  0. 1.0000     0. 
   1   3 -12   2580.75  208.31  0. 1.0000     0. 
  -1   3  10  23375.00 1244.38  0. 1.0000     0. 
  -1   3   9   1877.45  325.01  0. 1.0000     0. 
  -1   3   9   1740.69  301.61  0. 1.0000     0. 
  -1   3   8  19338.30  984.70  0. 1.0000     0. 
  -1   3   8  18418.10  970.51  0. 1.0000     0. 
  -1   3   7  26026.70 1126.86  0. 1.0000     0. 
  -1   3   7  26120.60 1132.70  0. 1.0000     0. 
  -1   3   6  85113.20 2473.27  0. 1.0000     0. 
  -1   3   5  19212.00  845.96  0. 1.0000     0. 
  -1   3   4  38615.00 1283.99  0. 1.0000     0. 
  -1   3   3  46775.30 1429.85  0. 1.0000     0. 
  -1   3   2 294543.97 6867.61  0. 1.0000     0. 
   1   3  -1   1902.39  161.21  0. 1.0000     0. 
  -1   3   1   1779.14  207.77  0. 1.0000     0. 
  -1   3   0  15596.40  643.97  0. 1.0000     0. 
   1   3   0  15929.80  590.99  0. 1.0000     0. 
   1   3   1   1420.98  192.03  0. 1.0000     0. 
  -1   3  -1   1285.32  189.97  0. 1.0000     0. 
  -1   3  -2 289759.00 6750.77  0. 1.0000     0. 
  -1   3  -3  48376.50 1483.96  0. 1.0000     0. 
   1   3   3  49506.10 1152.77  0. 1.0000     0. 
   1   3   4  35417.70  896.28  0. 1.0000     0. 
   1   3   4  35014.80 1273.42  0. 1.0000     0. 
   1   3   5  24420.50  715.26  0. 1.0000     0. 
   1   3   5  23515.50 1045.48  0. 1.0000     0. 
   1   3   6  83512.80 2564.27  0. 1.0000     0. 
   1   3   7  25602.40 1208.97  0. 1.0000     0. 
   1   3   8  19630.40 1088.95  0. 1.0000     0. 
   1   3   9   2511.50  388.19  0. 1.0000     0. 
  -1  -3   9   2650.16  390.24  0. 1.0000     0. 
   1   3  10  21373.30 1260.99  0. 1.0000     0. 
  -1  -3  10  22897.00 1252.53  0. 1.0000     0. 
   1   3  11   8272.64  797.85  0. 1.0000     0. 
  -1  -3  11   7683.16  742.33  0. 1.0000     0. 
  -1  -3  12   2210.47  209.51  0. 1.0000     0. 
   1   3  12   2221.84  220.41  0. 1.0000     0. 
  -1  -3  13  15060.80  616.15  0. 1.0000     0. 
   1   3  13  15425.10  655.59  0. 1.0000     0. 
   1   3  14    345.21  130.42  0. 1.0000     0. 
  -1  -3  14    138.71  106.58  0. 1.0000     0. 
   1   3  15    298.50  137.32  0. 1.0000     0. 
  -1  -3  15    304.34  123.46  0. 1.0000     0. 
   1   3  16  14073.60  604.42  0. 1.0000     0. 
   1   3  16  13163.50  592.06  0. 1.0000     0. 
  -1  -3  16  13107.00  572.20  0. 1.0000     0. 
   1   3  17   2401.71  228.74  0. 1.0000     0. 
  -1  -3  17   2981.08  237.48  0. 1.0000     0. 
   1   3  17   2669.75  238.00  0. 1.0000     0. 
   1   3  18   6351.95  335.02  0. 1.0000     0. 
  -1  -3  18   6170.37  326.16  0. 1.0000     0. 
   1   3  19   2705.56  183.06  0. 1.0000     0. 
  -1  -3  19   3102.96  197.16  0. 1.0000     0. 
  -1   4  19    722.39   99.80  0. 1.0000     0. 
  -1   4  18    515.26  104.15  0. 1.0000     0. 
  -1   4  18    589.67  118.69  0. 1.0000     0. 
  -1   4  17    472.97  115.94  0. 1.0000     0. 
   1  -4  16  16040.70  651.62  0. 1.0000     0. 
  -1   4  16  16779.90  643.99  0. 1.0000     0. 
  -1   4  15   4916.45  322.68  0. 1.0000     0. 
   1  -4  15   4809.76  334.68  0. 1.0000     0. 
  -1   4  14   3683.35  283.43  0. 1.0000     0. 
   1   4 -14   3695.84  262.46  0. 1.0000     0. 
   1  -4  14   4108.28  309.64  0. 1.0000     0. 
  -1   4  13    189.12  107.81  0. 1.0000     0. 
   1   4 -13    283.20   92.83  0. 1.0000     0. 
   1  -4  13    140.59  112.00  0. 1.0000     0. 
  -1   4  12  12681.30  532.17  0. 1.0000     0. 
   1  -4  12  11538.00  538.22  0. 1.0000     0. 
   1   4 -12  12792.50  526.30  0. 1.0000     0. 
  -1   4  11  11690.60  938.61  0. 1.0000     0. 
  -1   4  10   8440.89  752.71  0. 1.0000     0. 
  -1   4   9   5988.75  591.69  0. 1.0000     0. 
  -1   4   8  16025.70  940.93  0. 1.0000     0. 
  -1   4   8  15865.10  891.02  0. 1.0000     0. 
  -1   4   7   6317.32  516.51  0. 1.0000     0. 
  -1   4   7   6736.26  560.51  0. 1.0000     0. 
  -1   4   6  10109.90  627.22  0. 1.0000     0. 
  -1   4   5  84066.80 2428.25  0. 1.0000     0. 
  -1   4   4  40151.20 1364.58  0. 1.0000     0. 
  -1   4   3  52392.80 1616.11  0. 1.0000     0. 
  -1   4   2 194805.00 4744.07  0. 1.0000     0. 
   1   4  -1  13176.40  514.21  0. 1.0000     0. 
  -1   4   1  12037.30  591.25  0. 1.0000     0. 
  -1   4   0  21764.80  861.81  0. 1.0000     0. 
   1   4   0  22964.90  802.76  0. 1.0000     0. 
   1   4   1  11728.20  567.19  0. 1.0000     0. 
  -1   4  -1  11593.40  582.99  0. 1.0000     0. 
   1   4   2 193677.00 4844.11  0. 1.0000     0. 
  -1   4  -2 201735.98 4835.05  0. 1.0000     0. 
  -1   4  -3  50663.50 1622.41  0. 1.0000     0. 
   1   4   3  50694.10 1683.02  0. 1.0000     0. 
   1   4   3  53481.60 1288.65  0. 1.0000     0. 
   1   4   4  38060.50  967.51  0. 1.0000     0. 
   1   4   4  36556.70 1391.77  0. 1.0000     0. 
   1   4   5  83664.20 2570.11  0. 1.0000     0. 
   1   4   6  10837.00  745.68  0. 1.0000     0. 
   1   4   7   7048.73  622.22  0. 1.0000     0. 
   1   4   8  17919.60 1082.10  0. 1.0000     0. 
   1   4   9   4625.81  569.09  0. 1.0000     0. 
  -1  -4  10   9027.19  780.30  0. 1.0000     0. 
   1   4  10   8917.52  822.58  0. 1.0000     0. 
   1   4  11  10473.80  935.21  0. 1.0000     0. 
  -1  -4  11  10548.80  906.34  0. 1.0000     0. 
  -1  -4  12  11503.20  501.06  0. 1.0000     0. 
   1   4  12  11361.70  527.16  0. 1.0000     0. 
   1   4  13    251.16  128.88  0. 1.0000     0. 
  -1  -4  13    128.78   92.58  0. 1.0000     0. 
  -1  -4  14   3939.68  292.45  0. 1.0000     0. 
   1   4  14   4139.55  313.74  0. 1.0000     0. 
  -1  -4  15   5189.94  329.91  0. 1.0000     0. 
   1   4  15   4906.99  340.23  0. 1.0000     0. 
   1   4  16  16124.80  666.34  0. 1.0000     0. 
  -1  -4  16  15367.10  620.55  0. 1.0000     0. 
   1   4  16  16508.80  652.94  0. 1.0000     0. 
  -1  -4  17    459.44  115.60  0. 1.0000     0. 
   1   4  17    459.94  134.56  0. 1.0000     0. 
  -1  -4  18    629.84  107.41  0. 1.0000     0. 
   1   4  18    562.10  113.66  0. 1.0000     0. 
   1   4  19    814.89  104.33  0. 1.0000     0. 
  -1   5  18   6717.14  301.73  0. 1.0000     0. 
  -1   5  18   6690.96  329.33  0. 1.0000     0. 
  -1   5  17   4273.11  259.76  0. 1.0000     0. 
   1  -5  16    955.88  148.91  0. 1.0000     0. 
  -1   5  16   1037.39  151.25  0. 1.0000     0. 
   1  -5  15   1329.55  177.73  0. 1.0000     0. 
  -1   5  15    890.14  147.74  0. 1.0000     0. 
   1   5 -15    948.27  133.97  0. 1.0000     0. 
   1  -5  14   1384.40  186.84  0. 1.0000     0. 
   1   5 -14   1081.55  151.24  0. 1.0000     0. 
  -1   5  14   1050.65  158.97  0. 1.0000     0. 
   1   5 -13   4180.44  291.20  0. 1.0000     0. 
   1  -5  13   4179.60  303.24  0. 1.0000     0. 
  -1   5  13   4350.84  297.28  0. 1.0000     0. 
   1  -5  12   6647.82  383.66  0. 1.0000     0. 
   1   5 -12   6532.75  368.69  0. 1.0000     0. 
  -1   5  12   7669.85  383.75  0. 1.0000     0. 
  -1   5  11   6994.87  755.87  0. 1.0000     0. 
   1   5 -11   7822.15  394.76  0. 1.0000     0. 
  -1   5  11   7533.10  372.68  0. 1.0000     0. 
  -1   5  10   3637.18  521.29  0. 1.0000     0. 
  -1   5   9    995.31  296.16  0. 1.0000     0. 
  -1   5   8  23128.70 1227.26  0. 1.0000     0. 
  -1   5   7   7395.89  620.15  0. 1.0000     0. 
  -1   5   7   6348.54  530.97  0. 1.0000     0. 
  -1   5   6  18834.70  924.62  0. 1.0000     0. 
  -1   5   5  58106.00 1876.20  0. 1.0000     0. 
  -1   5   4  15547.60  768.41  0. 1.0000     0. 
  -1   5   3  51546.39 1648.86  0. 1.0000     0. 
  -1   5   2  63491.30 1904.11  0. 1.0000     0. 
  -1   5   1   5022.81  400.15  0. 1.0000     0. 
   1   5  -1   5095.29  325.48  0. 1.0000     0. 
   1   5   0   1226.04  185.54  0. 1.0000     0. 
  -1   5   0   1294.56  208.27  0. 1.0000     0. 
   1   5   1   3597.06  328.48  0. 1.0000     0. 
  -1   5  -1   3836.67  353.32  0. 1.0000     0. 
  -1   5  -2  61599.90 1868.60  0. 1.0000     0. 
   1   5   2  59290.20 1875.32  0. 1.0000     0. 
  -1   5  -3  53141.80 1742.16  0. 1.0000     0. 
   1   5   3  55478.60 1395.31  0. 1.0000     0. 
   1   5   4  15053.60  848.90  0. 1.0000     0. 
   1   5   5  55247.50 1977.41  0. 1.0000     0. 
   1   5   6  21412.90 1143.51  0. 1.0000     0. 
   1   5   7   7317.14  681.32  0. 1.0000     0. 
   1   5   8  18696.40 1171.33  0. 1.0000     0. 
   1   5   9   1482.40  354.49  0. 1.0000     0. 
   1   5  10   3266.66  533.32  0. 1.0000     0. 
  -1  -5  10   4597.36  575.22  0. 1.0000     0. 
   1   5  11   7124.40  800.73  0. 1.0000     0. 
   1   5  11   7657.02  404.50  0. 1.0000     0. 
  -1   5 -11   8129.89  402.40  0. 1.0000     0. 
  -1  -5  12   6578.65  358.96  0. 1.0000     0. 
   1   5  12   6642.77  380.56  0. 1.0000     0. 
  -1   5 -12   6274.97  359.21  0. 1.0000     0. 
  -1  -5  13   3826.18  276.01  0. 1.0000     0. 
  -1   5 -13   3392.32  260.66  0. 1.0000     0. 
   1   5  13   3928.41  294.10  0. 1.0000     0. 
   1   5  14   1234.10  182.48  0. 1.0000     0. 
  -1  -5  14    922.70  154.04  0. 1.0000     0. 
   1   5  15    806.37  149.26  0. 1.0000     0. 
   1   5  15   1144.23  188.98  0. 1.0000     0. 
  -1  -5  15    984.30  154.34  0. 1.0000     0. 
   1   5  16   1299.18  171.73  0. 1.0000     0. 
  -1  -5  16   1290.74  157.50  0. 1.0000     0. 
   1   5  16   1133.46  174.00  0. 1.0000     0. 
  -1  -5  17   3991.48  254.88  0. 1.0000     0. 
   1   5  17   3963.06  280.71  0. 1.0000     0. 
   1   5  18   6591.86  328.34  0. 1.0000     0. 
  -1   6  18    295.39   87.67  0. 1.0000     0. 
  -1   6  17   1664.21  176.70  0. 1.0000     0. 
   1   6 -16   3918.45  245.05  0. 1.0000     0. 
   1   6 -15   1375.42  163.05  0. 1.0000     0. 
   1   6 -14  12624.30  541.80  0. 1.0000     0. 
   1   6 -13   7692.90  410.46  0. 1.0000     0. 
   1   6 -12   6109.42  359.62  0. 1.0000     0. 
   1   6 -11  19941.50  725.54  0. 1.0000     0. 
   1   6 -10   5595.93  329.63  0. 1.0000     0. 
  -1   6  10   5776.88  696.51  0. 1.0000     0. 
  -1   6   9   1021.16  285.01  0. 1.0000     0. 
  -1   6   8  12843.60  932.51  0. 1.0000     0. 
  -1   6   7   3497.01  456.75  0. 1.0000     0. 
  -1   6   6  39473.20 1490.00  0. 1.0000     0. 
  -1   6   5  16662.60  844.82  0. 1.0000     0. 
  -1   6   4  48458.80 1645.37  0. 1.0000     0. 
  -1   6   3  15755.80  794.10  0. 1.0000     0. 
  -1   6   2  14267.40  747.83  0. 1.0000     0. 
   1   6  -1  24892.60  901.61  0. 1.0000     0. 
  -1   6   1  22281.20  990.54  0. 1.0000     0. 
  -1   6   0 127137.99 3491.13  0. 1.0000     0. 
   1   6   0 134812.00 3417.88  0. 1.0000     0. 
   1   6   1  25132.30 1014.16  0. 1.0000     0. 
  -1   6  -1  21612.80  985.86  0. 1.0000     0. 
   1   6   2  17967.40  894.87  0. 1.0000     0. 
  -1   6  -2  17645.40  867.96  0. 1.0000     0. 
   1   6   3  14632.30  841.79  0. 1.0000     0. 
   1   6   4  51230.11 1893.50  0. 1.0000     0. 
   1   6   5  18687.10 1070.94  0. 1.0000     0. 
   1   6   6  37373.90 1674.12  0. 1.0000     0. 
   1   6   7   4165.74  540.42  0. 1.0000     0. 
   1   6   8  11258.30  937.12  0. 1.0000     0. 
   1   6   9   1041.83  317.63  0. 1.0000     0. 
   1   6  10   7410.44  816.34  0. 1.0000     0. 
  -1   6 -10   6725.55  370.08  0. 1.0000     0. 
  -1   6 -11  18494.00  697.46  0. 1.0000     0. 
  -1   6 -12   6455.50  373.36  0. 1.0000     0. 
  -1   6 -13   8128.52  425.47  0. 1.0000     0. 
  -1   6 -14  14051.70  578.71  0. 1.0000     0. 
   1   6  14  14853.70  654.40  0. 1.0000     0. 
   1   6  15   1549.68  212.53  0. 1.0000     0. 
   1   6  16   4570.87  314.96  0. 1.0000     0. 
   1   6  17   1673.82  181.78  0. 1.0000     0. 
   1   6  18    458.46   91.75  0. 1.0000     0. 
  -1   7  18   4065.89  215.18  0. 1.0000     0. 
  -1   7  17    784.02  123.69  0. 1.0000     0. 
  -1   7  16   2830.90  229.24  0. 1.0000     0. 
   1   7 -16   2544.19  194.07  0. 1.0000     0. 
   1   7 -15   4144.41  274.00  0. 1.0000     0. 
   1   7 -14   1154.21  160.46  0. 1.0000     0. 
   1   7 -13    864.11  147.30  0. 1.0000     0. 
   1   7 -12   2732.55  243.08  0. 1.0000     0. 
   1   7 -11   3239.16  262.39  0. 1.0000     0. 
   1   7 -10  16468.20  640.47  0. 1.0000     0. 
  -1   7   9  14993.40 1118.10  0. 1.0000     0. 
   1   7  -9  14630.70  580.18  0. 1.0000     0. 
  -1   7   8  15872.20 1102.15  0. 1.0000     0. 
  -1   7   7  17624.10 1112.94  0. 1.0000     0. 
  -1   7   6  59129.10 2215.66  0. 1.0000     0. 
  -1   7   5  74524.90 2348.89  0. 1.0000     0. 
  -1   7   4  81831.89 2499.19  0. 1.0000     0. 
  -1   7   3  65996.29 2116.21  0. 1.0000     0. 
  -1   7   2   1506.02  251.80  0. 1.0000     0. 
   1   7  -1  14424.10  688.95  0. 1.0000     0. 
  -1   7   1  12855.00  748.98  0. 1.0000     0. 
   1   7   0  10393.00  617.09  0. 1.0000     0. 
  -1   7   0   9719.87  643.31  0. 1.0000     0. 
   1   7   1  14461.50  792.49  0. 1.0000     0. 
  -1   7  -1  14977.90  820.93  0. 1.0000     0. 
   1   7   2   2910.17  368.72  0. 1.0000     0. 
  -1   7  -2   3164.51  380.69  0. 1.0000     0. 
   1   7   3  68835.90 2329.88  0. 1.0000     0. 
   1   7   4  82884.51 2751.51  0. 1.0000     0. 
   1   7   5  79446.39 2750.10  0. 1.0000     0. 
   1   7   6  58562.20 2318.88  0. 1.0000     0. 
   1   7   7  18533.90 1218.34  0. 1.0000     0. 
   1   7   8  16470.40 1208.40  0. 1.0000     0. 
   1   7   9  13690.20 1143.91  0. 1.0000     0. 
  -1   7 -10  14005.00  591.15  0. 1.0000     0. 
  -1   7 -11   2994.01  251.94  0. 1.0000     0. 
  -1   7 -12   2886.17  253.07  0. 1.0000     0. 
   1   7  12   3338.10  287.57  0. 1.0000     0. 
   1   7  13   1057.76  174.15  0. 1.0000     0. 
  -1   7 -13    921.77  147.83  0. 1.0000     0. 
   1   7  14   1183.11  176.93  0. 1.0000     0. 
  -1   7 -14   1404.34  171.98  0. 1.0000     0. 
   1   7  15   4068.57  307.10  0. 1.0000     0. 
   1   7  16   3191.19  251.03  0. 1.0000     0. 
   1   7  17    957.49  135.20  0. 1.0000     0. 
   1   7  18   4532.76  233.04  0. 1.0000     0. 
  -1   7 -18   4579.00  237.80  0. 1.0000     0. 
  -1   8  17    185.48   76.26  0. 1.0000     0. 
   1   8 -17    131.13   55.98  0. 1.0000     0. 
   1   8 -16   2024.06  168.14  0. 1.0000     0. 
   1   8 -16   2545.31  203.54  0. 1.0000     0. 
  -1   8  16   2702.92  206.23  0. 1.0000     0. 
  -1   8  15   3586.30  258.40  0. 1.0000     0. 
   1   8 -15   2531.50  212.93  0. 1.0000     0. 
   1   8 -14   6602.49  368.75  0. 1.0000     0. 
   1   8 -13    764.17  136.89  0. 1.0000     0. 
   1   8 -12   7780.25  426.47  0. 1.0000     0. 
   1   8 -11  10520.60  507.43  0. 1.0000     0. 
   1   8 -10  12983.20  568.41  0. 1.0000     0. 
   1   8  -9   1006.70  159.72  0. 1.0000     0. 
   1   8  -8   2133.80  200.62  0. 1.0000     0. 
  -1   8   8   1759.81  395.95  0. 1.0000     0. 
  -1   8   7    222.35  202.51  0. 1.0000     0. 
  -1   8   6  36806.60 1704.51  0. 1.0000     0. 
  -1   8   5  58220.40 2210.06  0. 1.0000     0. 
  -1   8   4    881.32  226.82  0. 1.0000     0. 
  -1   8   3  20370.50 1015.32  0. 1.0000     0. 
  -1   8   2  13087.30  788.14  0. 1.0000     0. 
  -1   8   1  19853.30 1002.13  0. 1.0000     0. 
   1   8   0  10099.30  646.66  0. 1.0000     0. 
  -1   8   0   8767.67  642.79  0. 1.0000     0. 
  -1   8  -1  19584.90 1018.63  0. 1.0000     0. 
   1   8   1  20359.80 1017.07  0. 1.0000     0. 
   1   8   2  14700.40  896.48  0. 1.0000     0. 
   1   8   3  21299.50 1161.55  0. 1.0000     0. 
   1   8   4   1906.69  365.82  0. 1.0000     0. 
   1   8   5  53941.90 2206.86  0. 1.0000     0. 
   1   8   6  33140.80 1708.68  0. 1.0000     0. 
   1   8   7     63.77  181.42  0. 1.0000     0. 
  -1   8  -8   1664.08  178.07  0. 1.0000     0. 
   1   8   8   2137.80  458.05  0. 1.0000     0. 
  -1   8  -9   1307.10  169.84  0. 1.0000     0. 
   1   8   9   1195.50  166.87  0. 1.0000     0. 
  -1   8 -10  12404.80  561.86  0. 1.0000     0. 
   1   8  10  12295.40  560.83  0. 1.0000     0. 
  -1   8 -11  10588.70  516.17  0. 1.0000     0. 
   1   8  11  10264.20  514.97  0. 1.0000     0. 
   1   8  12   6239.27  394.70  0. 1.0000     0. 
  -1   8 -12   6167.60  378.48  0. 1.0000     0. 
   1   8  13    397.26  128.22  0. 1.0000     0. 
  -1   8 -13    576.30  124.19  0. 1.0000     0. 
   1   8  14   6549.35  391.67  0. 1.0000     0. 
   1   8  15   2968.52  244.92  0. 1.0000     0. 
   1   8  16   2492.48  207.48  0. 1.0000     0. 
  -1   8 -17    176.00   70.60  0. 1.0000     0. 
   1   8  17      1.00   61.12  0. 1.0000     0. 
   1   9 -16   3083.23  205.86  0. 1.0000     0. 
  -1   9  16   3029.51  199.67  0. 1.0000     0. 
   1   9 -15    385.99   98.68  0. 1.0000     0. 
  -1   9  15    334.04   97.50  0. 1.0000     0. 
   1   9 -15    606.06  112.75  0. 1.0000     0. 
  -1   9  14   1448.59  172.57  0. 1.0000     0. 
   1   9 -14   1795.16  197.05  0. 1.0000     0. 
   1   9 -14   1391.02  166.15  0. 1.0000     0. 
   1   9 -13    570.70  124.00  0. 1.0000     0. 
   1   9 -12   2384.42  235.98  0. 1.0000     0. 
   1   9 -11   1290.45  179.94  0. 1.0000     0. 
   1   9 -10   2275.10  228.63  0. 1.0000     0. 
   1   9  -9   8790.63  452.13  0. 1.0000     0. 
   1   9  -8  12870.00  555.38  0. 1.0000     0. 
  -1   9   7   5419.78  363.88  0. 1.0000     0. 
  -1   9   7   4756.32  645.21  0. 1.0000     0. 
   1   9  -7   6563.71  356.32  0. 1.0000     0. 
  -1   9   6  11176.70  934.19  0. 1.0000     0. 
  -1   9   5   8855.50  783.61  0. 1.0000     0. 
  -1   9   4  22403.60 1245.48  0. 1.0000     0. 
  -1   9   3   4034.00  441.48  0. 1.0000     0. 
  -1   9   3   3661.63  467.40  0. 1.0000     0. 
  -1   9   2   3542.47  421.95  0. 1.0000     0. 
  -1   9   2   4425.79  486.98  0. 1.0000     0. 
  -1   9   1   4730.20  479.48  0. 1.0000     0. 
  -1   9   0  12722.90  824.58  0. 1.0000     0. 
   1   9   1   5025.84  514.16  0. 1.0000     0. 
   1   9   2   3438.70  454.00  0. 1.0000     0. 
   1   9   3   3100.55  440.57  0. 1.0000     0. 
   1   9   4  19703.80 1221.88  0. 1.0000     0. 
   1   9   5   7077.01  761.97  0. 1.0000     0. 
   1   9   6  13415.50 1083.62  0. 1.0000     0. 
   1   9   7   6812.82  796.86  0. 1.0000     0. 
  -1   9  -7   7105.35  390.39  0. 1.0000     0. 
  -1   9  -8  14257.60  604.63  0. 1.0000     0. 
  -1   9  -9   7825.50  432.47  0. 1.0000     0. 
   1   9  10   3346.53  271.99  0. 1.0000     0. 
  -1   9 -10   2637.27  255.79  0. 1.0000     0. 
  -1   9 -11   1271.53  180.29  0. 1.0000     0. 
   1   9  11    962.41  163.79  0. 1.0000     0. 
  -1   9 -12   2873.97  253.71  0. 1.0000     0. 
   1   9  12   2780.93  255.48  0. 1.0000     0. 
   1   9  13    283.38  111.23  0. 1.0000     0. 
   1   9  14   1280.23  167.49  0. 1.0000     0. 
   1   9  15    506.21  112.20  0. 1.0000     0. 
   1   9  16   3148.52  211.46  0. 1.0000     0. 
  -1   9 -16   2994.78  219.68  0. 1.0000     0. 
  -1   9 -17    982.60  108.16  0. 1.0000     0. 
   1  10 -16    162.42   54.70  0. 1.0000     0. 
   1  10 -15    117.01   68.91  0. 1.0000     0. 
   1  10 -14   2341.28  208.50  0. 1.0000     0. 
   1  10 -14   2530.15  214.44  0. 1.0000     0. 
   1  10 -13   2425.72  220.52  0. 1.0000     0. 
   1  10 -13   2520.35  229.90  0. 1.0000     0. 
   1  10 -12   3308.68  278.76  0. 1.0000     0. 
   1  10 -12   3061.90  257.17  0. 1.0000     0. 
   1  10 -11  10378.40  509.58  0. 1.0000     0. 
   1  10 -11  10848.70  537.67  0. 1.0000     0. 
   1  10 -10   3693.62  294.84  0. 1.0000     0. 
   1  10 -10   3559.07  299.37  0. 1.0000     0. 
   1  10  -9   6648.58  387.28  0. 1.0000     0. 
   1  10  -9   5777.58  389.87  0. 1.0000     0. 
   1  10  -8   7537.16  414.67  0. 1.0000     0. 
   1  10  -8   7530.79  439.85  0. 1.0000     0. 
   1  10  -7  15033.00  607.61  0. 1.0000     0. 
   1  10  -7  15243.00  652.60  0. 1.0000     0. 
  -1  10   7  13852.40  644.84  0. 1.0000     0. 
   1  10  -6   1960.09  192.41  0. 1.0000     0. 
  -1  10   6   1610.16  195.27  0. 1.0000     0. 
   1  10  -6   1970.88  211.58  0. 1.0000     0. 
  -1  10   6   1628.58  385.67  0. 1.0000     0. 
  -1  10   5    393.22  196.39  0. 1.0000     0. 
  -1  10   5    446.93  134.87  0. 1.0000     0. 
   1  10  -5    519.27  121.01  0. 1.0000     0. 
  -1  10   5    447.19  106.51  0. 1.0000     0. 
  -1  10   4  30997.40 1582.48  0. 1.0000     0. 
  -1  10   3  24329.10 1324.33  0. 1.0000     0. 
  -1  10   2   1545.18  326.45  0. 1.0000     0. 
  -1  10   1   7174.18  630.47  0. 1.0000     0. 
   1  10   3  26746.80 1464.53  0. 1.0000     0. 
   1  10   4  30213.90 1633.51  0. 1.0000     0. 
  -1  10  -5    411.11   96.39  0. 1.0000     0. 
  -1  10  -5    376.65  118.65  0. 1.0000     0. 
   1  10   5    554.91  142.04  0. 1.0000     0. 
   1  10   5    130.97  216.73  0. 1.0000     0. 
  -1  10  -6   2757.11  238.40  0. 1.0000     0. 
  -1  10  -6   2465.44  245.08  0. 1.0000     0. 
   1  10   6   2068.87  461.87  0. 1.0000     0. 
  -1  10  -7  15023.20  628.56  0. 1.0000     0. 
  -1  10  -7  14815.30  660.06  0. 1.0000     0. 
  -1  10  -8   7546.04  450.58  0. 1.0000     0. 
  -1  10  -8   6732.22  405.18  0. 1.0000     0. 
  -1  10  -9   4818.22  363.32  0. 1.0000     0. 
  -1  10  -9   5333.41  356.76  0. 1.0000     0. 
  -1  10 -10   3504.33  291.77  0. 1.0000     0. 
  -1  10 -11  11430.30  547.22  0. 1.0000     0. 
   1  10  12   3366.31  267.66  0. 1.0000     0. 
  -1  10 -12   3972.40  318.33  0. 1.0000     0. 
   1  10  13   2256.44  214.95  0. 1.0000     0. 
  -1  10 -13   2374.19  240.19  0. 1.0000     0. 
  -1  10 -14   2747.82  237.04  0. 1.0000     0. 
   1  10  14   2859.34  217.72  0. 1.0000     0. 
  -1  10 -15    124.51   76.57  0. 1.0000     0. 
   1  10  15    249.80   84.43  0. 1.0000     0. 
  -1  10 -16    535.45  117.84  0. 1.0000     0. 
   1  11 -15    143.39   57.76  0. 1.0000     0. 
   1  11 -14    671.52  112.89  0. 1.0000     0. 
   1  11 -13    779.59  129.88  0. 1.0000     0. 
   1  11 -13    519.08  110.34  0. 1.0000     0. 
   1  11 -12   5377.62  332.22  0. 1.0000     0. 
   1  11 -12   5289.14  338.60  0. 1.0000     0. 
   1  11 -11   3015.32  254.67  0. 1.0000     0. 
   1  11 -11   2879.96  259.83  0. 1.0000     0. 
   1  11 -10   5904.52  381.88  0. 1.0000     0. 
   1  11 -10   5273.96  349.14  0. 1.0000     0. 
   1  11  -9  10397.90  503.64  0. 1.0000     0. 
   1  11  -9  10236.40  532.53  0. 1.0000     0. 
   1  11  -8  10377.40  497.33  0. 1.0000     0. 
   1  11  -8   9424.99  513.19  0. 1.0000     0. 
   1  11  -7  79272.80 2065.28  0. 1.0000     0. 
   1  11  -7  79275.21 2131.73  0. 1.0000     0. 
   1  11  -6   5746.70  382.58  0. 1.0000     0. 
  -1  11   6   6347.35  402.40  0. 1.0000     0. 
   1  11  -6   6146.01  359.24  0. 1.0000     0. 
   1  11  -5   9647.02  458.90  0. 1.0000     0. 
   1  11  -5   9791.38  506.94  0. 1.0000     0. 
  -1  11   5  10445.60  567.34  0. 1.0000     0. 
  -1  11   5  10186.40  506.91  0. 1.0000     0. 
   1  11  -4   1423.93  188.21  0. 1.0000     0. 
   1  11  -4    943.79  139.39  0. 1.0000     0. 
  -1  11   4   1185.61  169.51  0. 1.0000     0. 
  -1  11   4   1033.53  312.00  0. 1.0000     0. 
  -1  11   4   1072.54  184.85  0. 1.0000     0. 
   1  11  -3  13818.80  619.08  0. 1.0000     0. 
  -1  11   3  13948.60  588.72  0. 1.0000     0. 
  -1  11   3  15029.00  679.59  0. 1.0000     0. 
  -1  11   3  14868.60 1056.45  0. 1.0000     0. 
  -1  11   2   2518.16  220.04  0. 1.0000     0. 
  -1  11   2   2514.25  263.12  0. 1.0000     0. 
   1  11  -2   2431.10  241.07  0. 1.0000     0. 
  -1  11   1   1313.75  161.28  0. 1.0000     0. 
   1  11  -1   1370.67  181.70  0. 1.0000     0. 
  -1  11   1   1744.97  210.59  0. 1.0000     0. 
  -1  11   0   4721.78  292.54  0. 1.0000     0. 
   1  11   0   4293.80  323.15  0. 1.0000     0. 
  -1  11   0   5238.44  358.54  0. 1.0000     0. 
   1  11   1   1206.24  178.81  0. 1.0000     0. 
  -1  11  -1   1577.04  201.68  0. 1.0000     0. 
  -1  11  -1   1257.54  150.07  0. 1.0000     0. 
  -1  11  -2   2535.27  211.07  0. 1.0000     0. 
   1  11   2   2997.04  273.98  0. 1.0000     0. 
  -1  11  -2   3138.06  278.10  0. 1.0000     0. 
  -1  11  -3  13969.30  551.51  0. 1.0000     0. 
  -1  11  -3  14971.20  647.20  0. 1.0000     0. 
   1  11   3  13762.10  575.78  0. 1.0000     0. 
   1  11   3  13887.60  646.35  0. 1.0000     0. 
  -1  11  -4   1100.99  173.13  0. 1.0000     0. 
   1  11   4   1022.04  172.64  0. 1.0000     0. 
   1  11   4    522.02  273.17  0. 1.0000     0. 
   1  11   4    857.58  140.37  0. 1.0000     0. 
  -1  11  -4   1129.87  143.88  0. 1.0000     0. 
  -1  11  -5   9335.79  498.36  0. 1.0000     0. 
   1  11   5   8269.38  452.75  0. 1.0000     0. 
   1  11   5   9132.34  522.31  0. 1.0000     0. 
  -1  11  -5   9184.88  426.93  0. 1.0000     0. 
  -1  11  -6   5428.84  377.83  0. 1.0000     0. 
  -1  11  -7  78501.91 2181.12  0. 1.0000     0. 
  -1  11  -8   9313.57  517.95  0. 1.0000     0. 
  -1  11  -9   9505.23  519.08  0. 1.0000     0. 
  -1  11 -10   5193.23  374.04  0. 1.0000     0. 
  -1  11 -11   3101.04  288.90  0. 1.0000     0. 
  -1  11 -12   4943.51  341.22  0. 1.0000     0. 
  -1  11 -13    580.35  128.20  0. 1.0000     0. 
  -1  11 -14    622.61  115.21  0. 1.0000     0. 
  -1  11 -15    226.99   70.69  0. 1.0000     0. 
   1  12 -14    354.31   79.50  0. 1.0000     0. 
   1  12 -13   9791.67  424.76  0. 1.0000     0. 
   1  12 -12   1156.90  152.79  0. 1.0000     0. 
   1  12 -12    933.90  134.90  0. 1.0000     0. 
   1  12 -11    416.42  107.68  0. 1.0000     0. 
   1  12 -11    859.74  141.14  0. 1.0000     0. 
   1  12 -10   1969.11  209.60  0. 1.0000     0. 
   1  12 -10   2091.39  221.84  0. 1.0000     0. 
   1  12  -9   3046.18  262.08  0. 1.0000     0. 
   1  12  -9   3053.99  275.79  0. 1.0000     0. 
   1  12  -8    892.19  157.61  0. 1.0000     0. 
   1  12  -8   1064.68  162.00  0. 1.0000     0. 
   1  12  -7    387.87  120.24  0. 1.0000     0. 
   1  12  -7    607.11  131.01  0. 1.0000     0. 
  -1  12   6   5924.18  401.42  0. 1.0000     0. 
   1  12  -6   6335.28  408.04  0. 1.0000     0. 
   1  12  -6   6401.37  372.49  0. 1.0000     0. 
  -1  12   5   7132.65  473.39  0. 1.0000     0. 
   1  12  -5   7020.43  382.77  0. 1.0000     0. 
   1  12  -5   7283.03  441.15  0. 1.0000     0. 
  -1  12   5   6815.91  424.32  0. 1.0000     0. 
  -1  12   4   3946.29  349.16  0. 1.0000     0. 
  -1  12   4   3618.57  297.69  0. 1.0000     0. 
   1  12  -4   3544.59  304.65  0. 1.0000     0. 
  -1  12   3   3500.26  322.90  0. 1.0000     0. 
  -1  12   3   2912.76  256.52  0. 1.0000     0. 
   1  12  -3   2913.06  273.27  0. 1.0000     0. 
   1  12  -2    156.04   83.88  0. 1.0000     0. 
  -1  12   2    285.63  122.39  0. 1.0000     0. 
  -1  12   2    154.16   80.59  0. 1.0000     0. 
   1  12  -1  13355.40  622.86  0. 1.0000     0. 
  -1  12   1  12634.30  630.72  0. 1.0000     0. 
  -1  12   1  12803.90  553.01  0. 1.0000     0. 
   1  12   0   2038.79  232.86  0. 1.0000     0. 
  -1  12   0   1791.29  189.50  0. 1.0000     0. 
  -1  12   0   2148.41  240.39  0. 1.0000     0. 
  -1  12  -1  12981.40  621.62  0. 1.0000     0. 
   1  12   1  12241.20  607.66  0. 1.0000     0. 
  -1  12  -1  12286.10  528.98  0. 1.0000     0. 
  -1  12  -2    156.99   81.62  0. 1.0000     0. 
  -1  12  -2    217.97  122.06  0. 1.0000     0. 
   1  12   2    137.38  103.57  0. 1.0000     0. 
   1  12   3   3735.22  323.48  0. 1.0000     0. 
   1  12   3   4074.32  293.02  0. 1.0000     0. 
  -1  12  -3   3966.51  275.12  0. 1.0000     0. 
  -1  12  -3   4373.92  343.19  0. 1.0000     0. 
  -1  12  -4   3806.73  311.36  0. 1.0000     0. 
   1  12   4   2911.01  259.20  0. 1.0000     0. 
  -1  12  -4   3267.04  246.89  0. 1.0000     0. 
   1  12   4   3256.82  317.44  0. 1.0000     0. 
  -1  12  -5   6854.95  370.33  0. 1.0000     0. 
  -1  12  -5   7878.73  462.97  0. 1.0000     0. 
  -1  12  -6   6793.27  364.55  0. 1.0000     0. 
  -1  12  -6   7030.19  445.32  0. 1.0000     0. 
  -1  12  -7    609.78  139.01  0. 1.0000     0. 
  -1  12  -7    750.80  124.51  0. 1.0000     0. 
  -1  12  -8   1128.78  187.33  0. 1.0000     0. 
  -1  12  -8   1037.18  135.78  0. 1.0000     0. 
  -1  12  -9   3407.26  299.50  0. 1.0000     0. 
  -1  12 -10   1717.79  215.21  0. 1.0000     0. 
  -1  12 -11    376.80  118.18  0. 1.0000     0. 
  -1  12 -12    895.50  143.68  0. 1.0000     0. 
  -1  12 -13   9824.83  443.90  0. 1.0000     0. 
  -1  12 -14    347.51   86.83  0. 1.0000     0. 
   1  13 -13    419.33   77.48  0. 1.0000     0. 
   1  13 -12    659.88  111.28  0. 1.0000     0. 
   1  13 -11    369.74  102.64  0. 1.0000     0. 
   1  13 -10   2230.07  214.67  0. 1.0000     0. 
   1  13  -9   1058.20  166.77  0. 1.0000     0. 
   1  13  -8   8074.35  454.16  0. 1.0000     0. 
   1  13  -7    441.44  124.81  0. 1.0000     0. 
  -1  13   6  10937.70  562.04  0. 1.0000     0. 
   1  13  -6  11835.50  578.33  0. 1.0000     0. 
   1  13  -5   1837.60  229.61  0. 1.0000     0. 
  -1  13   5   1350.06  193.03  0. 1.0000     0. 
  -1  13   4   1789.24  247.77  0. 1.0000     0. 
   1  13  -4   2372.69  255.21  0. 1.0000     0. 
  -1  13   4   2050.77  230.70  0. 1.0000     0. 
  -1  13   3   3295.48  277.00  0. 1.0000     0. 
   1  13  -3   3042.41  292.76  0. 1.0000     0. 
  -1  13   3   2888.59  299.46  0. 1.0000     0. 
  -1  13   2   6435.86  382.47  0. 1.0000     0. 
   1  13  -2   6382.87  424.37  0. 1.0000     0. 
  -1  13   2   5983.98  430.60  0. 1.0000     0. 
  -1  13   1    717.88  154.97  0. 1.0000     0. 
   1  13  -1    542.40  145.76  0. 1.0000     0. 
  -1  13   1    439.87  109.05  0. 1.0000     0. 
   1  13   0   1868.50  232.08  0. 1.0000     0. 
  -1  13   0   2188.50  213.51  0. 1.0000     0. 
  -1  13   0   2314.80  263.57  0. 1.0000     0. 
  -1  13  -1    651.43  145.19  0. 1.0000     0. 
   1  13   1    513.30  152.14  0. 1.0000     0. 
  -1  13  -1    565.76  119.05  0. 1.0000     0. 
  -1  13  -2   6511.31  373.30  0. 1.0000     0. 
   1  13   2   6716.49  441.95  0. 1.0000     0. 
  -1  13  -2   7631.08  465.35  0. 1.0000     0. 
   1  13   3   2352.10  230.64  0. 1.0000     0. 
   1  13   3   2382.67  271.60  0. 1.0000     0. 
  -1  13  -3   2541.24  221.69  0. 1.0000     0. 
  -1  13  -3   2612.52  272.20  0. 1.0000     0. 
  -1  13  -4   1677.22  182.58  0. 1.0000     0. 
   1  13   4   1556.98  226.00  0. 1.0000     0. 
  -1  13  -4   1251.62  197.74  0. 1.0000     0. 
  -1  13  -5   1137.13  193.30  0. 1.0000     0. 
  -1  13  -5   1218.52  154.55  0. 1.0000     0. 
  -1  13  -6  11467.70  490.02  0. 1.0000     0. 
  -1  13  -6  12248.00  604.22  0. 1.0000     0. 
  -1  13  -7      9.28  101.19  0. 1.0000     0. 
  -1  13  -8   7049.10  434.14  0. 1.0000     0. 
  -1  13  -9   1540.74  197.61  0. 1.0000     0. 
  -1  13 -10   2417.62  234.55  0. 1.0000     0. 
  -1  13 -11    115.10   78.52  0. 1.0000     0. 
  -1  13 -12    724.54  118.08  0. 1.0000     0. 
  -1  13 -13    337.45   79.21  0. 1.0000     0. 
   1  14 -12    101.92   49.74  0. 1.0000     0. 
   1  14 -11   2759.82  200.91  0. 1.0000     0. 
   1  14 -10   3380.47  242.81  0. 1.0000     0. 
   1  14  -9   3965.02  281.73  0. 1.0000     0. 
   1  14  -8   2694.56  242.69  0. 1.0000     0. 
   1  14  -7   1307.82  176.31  0. 1.0000     0. 
   1  14  -6   2948.29  273.78  0. 1.0000     0. 
  -1  14   5   2243.54  234.51  0. 1.0000     0. 
   1  14  -5   2444.10  251.59  0. 1.0000     0. 
  -1  14   4   3095.27  276.07  0. 1.0000     0. 
   1  14  -4   2947.32  282.63  0. 1.0000     0. 
  -1  14   3   4988.85  343.81  0. 1.0000     0. 
  -1  14   3   5042.70  385.92  0. 1.0000     0. 
   1  14  -3   5668.89  392.57  0. 1.0000     0. 
  -1  14   2   1146.04  198.40  0. 1.0000     0. 
   1  14  -2   1374.10  201.17  0. 1.0000     0. 
  -1  14   2   1178.91  170.37  0. 1.0000     0. 
   1  14  -1   2575.98  270.79  0. 1.0000     0. 
  -1  14   1   3306.82  266.84  0. 1.0000     0. 
  -1  14   1   3029.65  299.08  0. 1.0000     0. 
   1  14   0   3890.09  333.45  0. 1.0000     0. 
  -1  14   0   3508.21  323.74  0. 1.0000     0. 
  -1  14   0   4305.23  295.95  0. 1.0000     0. 
  -1  14  -1   3777.90  274.95  0. 1.0000     0. 
   1  14   1   3049.05  298.91  0. 1.0000     0. 
  -1  14  -1   3758.99  331.00  0. 1.0000     0. 
  -1  14  -2   1485.80  174.57  0. 1.0000     0. 
  -1  14  -2   1512.67  221.26  0. 1.0000     0. 
   1  14   2   1402.86  215.73  0. 1.0000     0. 
  -1  14  -3   5520.61  325.78  0. 1.0000     0. 
   1  14   3   5024.91  381.53  0. 1.0000     0. 
  -1  14  -3   5407.11  393.48  0. 1.0000     0. 
  -1  14  -4   3124.22  288.60  0. 1.0000     0. 
  -1  14  -4   3201.62  242.32  0. 1.0000     0. 
  -1  14  -5   1799.40  223.03  0. 1.0000     0. 
  -1  14  -5   2191.20  193.15  0. 1.0000     0. 
  -1  14  -6   3024.19  283.91  0. 1.0000     0. 
  -1  14  -7   1362.98  194.26  0. 1.0000     0. 
  -1  14  -8   1844.21  209.90  0. 1.0000     0. 
  -1  14  -9   2901.80  250.32  0. 1.0000     0. 
  -1  14 -10   2784.66  229.02  0. 1.0000     0. 
  -1  14 -11   3089.83  224.84  0. 1.0000     0. 
  -1  14 -12    314.69   77.82  0. 1.0000     0. 
   1  15 -10   1160.48  124.82  0. 1.0000     0. 
   1  15  -9   6247.23  326.72  0. 1.0000     0. 
   1  15  -8   1107.95  146.46  0. 1.0000     0. 
   1  15  -7   2529.22  228.12  0. 1.0000     0. 
   1  15  -6  10093.00  492.42  0. 1.0000     0. 
   1  15  -5   1068.71  165.16  0. 1.0000     0. 
   1  15  -4   1813.49  213.99  0. 1.0000     0. 
  -1  15   4   1677.55  191.59  0. 1.0000     0. 
   1  15  -3   1058.97  168.50  0. 1.0000     0. 
  -1  15   3   1064.93  177.18  0. 1.0000     0. 
  -1  15   3   1066.16  161.56  0. 1.0000     0. 
   1  15  -2    873.90  169.56  0. 1.0000     0. 
  -1  15   2    732.63  161.07  0. 1.0000     0. 
  -1  15   2    917.80  155.05  0. 1.0000     0. 
   1  15  -1   6604.34  424.72  0. 1.0000     0. 
  -1  15   1   6834.69  382.32  0. 1.0000     0. 
  -1  15   1   6903.10  441.55  0. 1.0000     0. 
   1  15   0    128.58   96.09  0. 1.0000     0. 
  -1  15   0    273.15   98.73  0. 1.0000     0. 
  -1  15   0    261.85  117.30  0. 1.0000     0. 
   1  15   1   6867.70  434.49  0. 1.0000     0. 
  -1  15  -1   7040.35  376.51  0. 1.0000     0. 
  -1  15  -1   6702.61  435.20  0. 1.0000     0. 
  -1  15  -2   1097.61  186.96  0. 1.0000     0. 
  -1  15  -2   1077.10  142.95  0. 1.0000     0. 
   1  15   2   1103.71  179.40  0. 1.0000     0. 
  -1  15  -3    712.54  155.66  0. 1.0000     0. 
  -1  15  -3    948.63  126.72  0. 1.0000     0. 
  -1  15  -4   2090.90  181.47  0. 1.0000     0. 
  -1  15  -4   1925.33  232.00  0. 1.0000     0. 
  -1  15  -5   1259.29  187.28  0. 1.0000     0. 
  -1  15  -6  10795.30  528.11  0. 1.0000     0. 
  -1  15  -7   2602.81  238.43  0. 1.0000     0. 
  -1  15  -8   1136.70  156.42  0. 1.0000     0. 
  -1  15  -9   5475.47  313.94  0. 1.0000     0. 
  -1  15 -10   1285.99  143.35  0. 1.0000     0. 
  -1  15 -11    580.20   87.08  0. 1.0000     0. 
   1  16  -8    101.60   59.16  0. 1.0000     0. 
   1  16  -7    739.43  114.79  0. 1.0000     0. 
   1  16  -6   3672.05  254.00  0. 1.0000     0. 
   1  16  -5    848.40  135.29  0. 1.0000     0. 
   1  16  -4   4319.95  298.57  0. 1.0000     0. 
   1  16  -3      3.10   79.73  0. 1.0000     0. 
  -1  16   2   3283.39  242.78  0. 1.0000     0. 
   1  16  -2   3349.13  271.15  0. 1.0000     0. 
  -1  16   1   3116.58  234.46  0. 1.0000     0. 
   1  16  -1   3344.80  271.66  0. 1.0000     0. 
  -1  16   1   2472.67  248.68  0. 1.0000     0. 
   1  16   0   1916.46  210.74  0. 1.0000     0. 
  -1  16   0   1787.67  174.92  0. 1.0000     0. 
  -1  16   0   1829.52  218.79  0. 1.0000     0. 
  -1  16  -1   3414.52  237.90  0. 1.0000     0. 
   1  16   1   3245.54  274.45  0. 1.0000     0. 
  -1  16  -1   3438.36  284.54  0. 1.0000     0. 
  -1  16  -2   3468.31  229.40  0. 1.0000     0. 
  -1  16  -2   3220.10  273.60  0. 1.0000     0. 
  -1  16  -3    219.50   93.92  0. 1.0000     0. 
  -1  16  -4   3215.45  265.64  0. 1.0000     0. 
  -1  16  -5    752.23  134.82  0. 1.0000     0. 
  -1  16  -6   3485.68  256.59  0. 1.0000     0. 
  -1  16  -7    772.27  127.27  0. 1.0000     0. 
  -1  16  -8    148.68   63.48  0. 1.0000     0. 
  -1  16  -9    383.93   83.25  0. 1.0000     0. 
   1  17  -6   1985.49  155.27  0. 1.0000     0. 
   1  17  -5    432.73   86.34  0. 1.0000     0. 
   1  17  -4   1677.96  162.16  0. 1.0000     0. 
   1  17  -3    641.41  111.29  0. 1.0000     0. 
   1  17  -2   1010.45  139.45  0. 1.0000     0. 
   1  17  -1    439.34  100.96  0. 1.0000     0. 
  -1  17   0    165.75   70.25  0. 1.0000     0. 
  -1  17   0    234.92   87.05  0. 1.0000     0. 
  -1  17  -1    409.52   99.08  0. 1.0000     0. 
  -1  17  -2    809.31  129.52  0. 1.0000     0. 
  -1  17  -3    784.07  126.21  0. 1.0000     0. 
  -1  17  -4   1301.18  150.68  0. 1.0000     0. 
  -1  17  -5    595.73  105.98  0. 1.0000     0. 
  -1  17  -6   1647.33  150.21  0. 1.0000     0. 
  -1  17  -7    -39.90   47.32  0. 1.0000     0. 
  -1  18  -3   1395.89  128.45  0. 1.0000     0. 
  -2   0   0 146459.00 3512.36  0. 1.0000     0. 
  -2   0   1   -132.92  108.74  0. 1.0000     0. 
  -2   0  -1    115.36   84.49  0. 1.0000     0. 
  -2   0  -2    949.41  127.08  0. 1.0000     0. 
  -2   0   2    874.93  158.99  0. 1.0000     0. 
  -2   0  -3    126.22   63.15  0. 1.0000     0. 
  -2   0   3    230.62  123.36  0. 1.0000     0. 
  -2   0   4  20356.30  861.32  0. 1.0000     0. 
  -2   0   5    377.88  163.26  0. 1.0000     0. 
  -2   0   6    636.26  191.13  0. 1.0000     0. 
  -2   0   7   2825.27  363.72  0. 1.0000     0. 
  -2   0   8    100.90  126.11  0. 1.0000     0. 
  -2   0   9   3291.35  445.04  0. 1.0000     0. 
  -2   0  10    947.88  244.09  0. 1.0000     0. 
  -2   0  11   4628.08  576.90  0. 1.0000     0. 
   2   0  12  13499.60  612.65  0. 1.0000     0. 
   2   0  13    381.93  152.82  0. 1.0000     0. 
  -2   0  13    361.80  139.04  0. 1.0000     0. 
   2   0  13    184.36  100.97  0. 1.0000     0. 
   2   0  14  45672.30 1436.62  0. 1.0000     0. 
  -2   0  14  48393.80 1375.59  0. 1.0000     0. 
   2   0  14  44045.20 1380.04  0. 1.0000     0. 
   2   0  15  29710.30 1016.03  0. 1.0000     0. 
  -2   0  15  31109.90 1010.56  0. 1.0000     0. 
   2   0  15  29907.10 1063.42  0. 1.0000     0. 
   2   0  16  19807.30  734.68  0. 1.0000     0. 
   2   0  16  19429.80  781.60  0. 1.0000     0. 
  -2   0  16  19083.10  733.79  0. 1.0000     0. 
  -2   0  17   1249.33  173.42  0. 1.0000     0. 
   2   0  17   1525.05  166.95  0. 1.0000     0. 
  -2   0  18   1297.75  166.25  0. 1.0000     0. 
  -2   0  19   1102.50  133.07  0. 1.0000     0. 
  -2   1  19    716.46   98.96  0. 1.0000     0. 
  -2   1  19    809.58  116.59  0. 1.0000     0. 
  -2   1  18   7418.94  365.65  0. 1.0000     0. 
  -2   1  17   1094.32  171.35  0. 1.0000     0. 
   2  -1  16  20528.40  818.09  0. 1.0000     0. 
  -2   1  16  22295.30  791.05  0. 1.0000     0. 
   2  -1  15    393.49  149.91  0. 1.0000     0. 
  -2   1  15    685.24  165.19  0. 1.0000     0. 
  -2   1  14   1797.16  215.06  0. 1.0000     0. 
   2  -1  14   2336.33  229.22  0. 1.0000     0. 
   2  -1  14   1911.32  233.78  0. 1.0000     0. 
  -2   1  13  16801.20  661.45  0. 1.0000     0. 
   2  -1  13  15935.20  706.53  0. 1.0000     0. 
   2  -1  13  17558.90  680.97  0. 1.0000     0. 
   2  -1  12   1719.57  216.40  0. 1.0000     0. 
  -2   1  11   7509.07  758.59  0. 1.0000     0. 
  -2   1  10  21551.40 1251.57  0. 1.0000     0. 
  -2   1   9   8421.81  713.05  0. 1.0000     0. 
  -2   1   8   1823.88  318.28  0. 1.0000     0. 
  -2   1   7  18184.60  960.09  0. 1.0000     0. 
  -2   1   6 112009.00 3168.94  0. 1.0000     0. 
  -2   1   5   1349.49  226.84  0. 1.0000     0. 
  -2   1   4   6902.69  472.00  0. 1.0000     0. 
  -2   1   3  64077.10 1873.79  0. 1.0000     0. 
  -2   1   2 101360.00 2720.94  0. 1.0000     0. 
  -2  -1  -2 105525.01 2446.30  0. 1.0000     0. 
  -2  -1  -1  38028.90 1023.04  0. 1.0000     0. 
  -2   1   1  36529.20 1180.61  0. 1.0000     0. 
  -2   1   0 202222.00 4761.77  0. 1.0000     0. 
  -2  -1   0 198887.02 4632.35  0. 1.0000     0. 
  -2   1  -1  41070.60 1223.76  0. 1.0000     0. 
  -2  -1   1  41122.30 1188.60  0. 1.0000     0. 
  -2  -1   2 108390.99 2723.25  0. 1.0000     0. 
  -2   1  -2 106037.01 2690.70  0. 1.0000     0. 
  -2  -1   3  59952.50 1731.67  0. 1.0000     0. 
  -2   1  -3  59326.70 1635.92  0. 1.0000     0. 
  -2  -1   4   5434.40  401.44  0. 1.0000     0. 
  -2  -1   5   1401.31  225.21  0. 1.0000     0. 
  -2  -1   6 107771.00 3047.68  0. 1.0000     0. 
  -2  -1   7  21384.20 1043.47  0. 1.0000     0. 
  -2  -1   8   1723.14  301.20  0. 1.0000     0. 
  -2  -1   9   9549.82  758.93  0. 1.0000     0. 
  -2  -1  10  21322.20 1245.44  0. 1.0000     0. 
  -2  -1  11   5611.54  643.54  0. 1.0000     0. 
   2   1  12   1914.60  232.66  0. 1.0000     0. 
   2   1  13  17910.30  755.67  0. 1.0000     0. 
  -2  -1  13  18597.10  703.62  0. 1.0000     0. 
   2   1  14   1754.39  240.04  0. 1.0000     0. 
  -2  -1  14   1783.20  205.55  0. 1.0000     0. 
   2   1  14   1831.33  225.96  0. 1.0000     0. 
   2   1  15    895.64  179.61  0. 1.0000     0. 
  -2  -1  15    816.65  165.71  0. 1.0000     0. 
   2   1  15   1117.87  175.16  0. 1.0000     0. 
   2   1  16  20916.50  788.20  0. 1.0000     0. 
  -2  -1  16  21816.10  787.69  0. 1.0000     0. 
   2   1  16  21217.20  825.50  0. 1.0000     0. 
  -2  -1  17   1018.96  156.62  0. 1.0000     0. 
   2   1  17    802.83  140.13  0. 1.0000     0. 
  -2  -1  18   7186.62  355.83  0. 1.0000     0. 
   2   1  18   6546.83  325.93  0. 1.0000     0. 
  -2  -1  19    719.24  112.86  0. 1.0000     0. 
  -2   2  19   1826.67  150.50  0. 1.0000     0. 
  -2   2  19   2530.10  175.78  0. 1.0000     0. 
  -2   2  18   1916.47  180.04  0. 1.0000     0. 
  -2   2  17     57.83   92.51  0. 1.0000     0. 
  -2   2  16   3664.73  280.56  0. 1.0000     0. 
   2  -2  16   3538.52  295.06  0. 1.0000     0. 
  -2   2  15   6054.11  367.69  0. 1.0000     0. 
   2  -2  15   5556.22  386.41  0. 1.0000     0. 
  -2   2  14   5962.73  368.39  0. 1.0000     0. 
   2  -2  14   6123.71  407.12  0. 1.0000     0. 
   2  -2  13    229.45  141.68  0. 1.0000     0. 
  -2   2  13    233.09  114.17  0. 1.0000     0. 
   2   2 -13    105.78   73.60  0. 1.0000     0. 
   2   2 -12   1641.34  165.71  0. 1.0000     0. 
   2  -2  12   1550.86  204.50  0. 1.0000     0. 
  -2   2  11    823.03  314.65  0. 1.0000     0. 
  -2   2  10    806.36  277.54  0. 1.0000     0. 
  -2   2   9  20062.90 1026.31  0. 1.0000     0. 
  -2   2   9  19330.00 1132.63  0. 1.0000     0. 
  -2   2   8   2106.21  349.29  0. 1.0000     0. 
  -2   2   7  14271.00  853.94  0. 1.0000     0. 
  -2   2   6  19509.40  970.45  0. 1.0000     0. 
  -2   2   5   8667.88  592.25  0. 1.0000     0. 
  -2   2   4  12279.40  675.89  0. 1.0000     0. 
  -2   2   3  67885.30 2008.53  0. 1.0000     0. 
  -2   2   2 168152.00 4192.18  0. 1.0000     0. 
  -2  -2  -1  10682.90  368.57  0. 1.0000     0. 
  -2   2   1  10477.70  549.45  0. 1.0000     0. 
  -2   2   0  43689.30 1380.47  0. 1.0000     0. 
  -2  -2   0  45559.60 1208.57  0. 1.0000     0. 
  -2  -2   1  12013.30  491.35  0. 1.0000     0. 
  -2   2  -1  11013.70  551.42  0. 1.0000     0. 
  -2  -2   2 174841.00 4167.68  0. 1.0000     0. 
  -2   2  -2 170827.00 4228.34  0. 1.0000     0. 
  -2   2  -3  66083.80 1879.70  0. 1.0000     0. 
  -2  -2   3  67359.80 1896.18  0. 1.0000     0. 
  -2   2  -4  15114.30  668.35  0. 1.0000     0. 
  -2  -2   4  14292.60  697.45  0. 1.0000     0. 
  -2  -2   5   8683.47  558.35  0. 1.0000     0. 
  -2  -2   6  16896.90  865.93  0. 1.0000     0. 
  -2  -2   7  11818.80  754.77  0. 1.0000     0. 
  -2  -2   8   2656.45  376.97  0. 1.0000     0. 
  -2  -2   9  21030.50 1176.29  0. 1.0000     0. 
  -2  -2  10    642.94  205.80  0. 1.0000     0. 
  -2  -2  11   1013.33  316.40  0. 1.0000     0. 
   2   2  12   1055.39  173.28  0. 1.0000     0. 
  -2  -2  13    181.83  118.33  0. 1.0000     0. 
   2   2  13     37.97  134.23  0. 1.0000     0. 
  -2  -2  14   5897.53  366.90  0. 1.0000     0. 
   2   2  14   6106.76  408.58  0. 1.0000     0. 
   2   2  14   6432.80  412.28  0. 1.0000     0. 
   2   2  15   4814.40  369.64  0. 1.0000     0. 
  -2  -2  15   5633.63  361.76  0. 1.0000     0. 
   2   2  15   5402.02  373.05  0. 1.0000     0. 
  -2  -2  16   3510.84  282.89  0. 1.0000     0. 
   2   2  16   3746.36  300.61  0. 1.0000     0. 
   2   2  16   3743.96  308.96  0. 1.0000     0. 
  -2  -2  17    159.92  106.99  0. 1.0000     0. 
   2   2  17     -0.63   81.14  0. 1.0000     0. 
   2   2  18   1116.56  137.32  0. 1.0000     0. 
  -2  -2  18   1581.38  166.84  0. 1.0000     0. 
  -2  -2  19   2182.78  168.07  0. 1.0000     0. 
  -2   3  19   2592.50  174.54  0. 1.0000     0. 
  -2   3  18   4060.33  247.36  0. 1.0000     0. 
  -2   3  17    486.51  112.93  0. 1.0000     0. 
  -2   3  16   2411.67  225.65  0. 1.0000     0. 
   2  -3  15   4682.30  347.55  0. 1.0000     0. 
  -2   3  15   5348.01  335.22  0. 1.0000     0. 
   2   3 -15   4770.83  288.47  0. 1.0000     0. 
   2  -3  14   2894.56  286.40  0. 1.0000     0. 
  -2   3  14   3136.23  260.98  0. 1.0000     0. 
   2   3 -14   2541.30  215.22  0. 1.0000     0. 
   2   3 -13  26470.00  865.12  0. 1.0000     0. 
   2  -3  13  25756.40  950.84  0. 1.0000     0. 
  -2   3  13  27218.30  896.99  0. 1.0000     0. 
   2  -3  12  17794.50  726.99  0. 1.0000     0. 
   2   3 -12  18117.30  654.97  0. 1.0000     0. 
   2  -3  11   2957.71  254.12  0. 1.0000     0. 
  -2   3  10   5466.61  613.81  0. 1.0000     0. 
  -2   3  10   5479.61  567.60  0. 1.0000     0. 
  -2   3   9  12863.70  921.71  0. 1.0000     0. 
  -2   3   9  13364.60  857.75  0. 1.0000     0. 
  -2   3   8  27688.60 1352.80  0. 1.0000     0. 
  -2   3   7  33949.20 1458.36  0. 1.0000     0. 
  -2   3   6  39325.20 1534.06  0. 1.0000     0. 
  -2   3   5   6954.16  537.44  0. 1.0000     0. 
  -2   3   4  19539.10  914.30  0. 1.0000     0. 
  -2   3   3  35040.80 1280.88  0. 1.0000     0. 
  -2   3   2  32299.00 1185.47  0. 1.0000     0. 
  -2  -3  -1   7775.15  293.77  0. 1.0000     0. 
  -2   3   1   7731.76  496.09  0. 1.0000     0. 
  -2  -3   0   1749.00  155.18  0. 1.0000     0. 
  -2   3   0   1737.48  236.81  0. 1.0000     0. 
  -2  -3   1  10004.20  451.15  0. 1.0000     0. 
  -2   3  -1   9187.76  540.97  0. 1.0000     0. 
  -2   3  -2  31056.80 1126.25  0. 1.0000     0. 
   2   3   3  31209.80 1231.58  0. 1.0000     0. 
  -2   3  -3  33117.10 1168.58  0. 1.0000     0. 
  -2   3  -4  20498.60  875.70  0. 1.0000     0. 
   2   3   4  20258.30  976.30  0. 1.0000     0. 
   2   3   5   9288.47  670.98  0. 1.0000     0. 
  -2  -3   5   9509.56  593.72  0. 1.0000     0. 
  -2  -3   6  40441.40 1498.11  0. 1.0000     0. 
   2   3   6  37727.90 1590.84  0. 1.0000     0. 
  -2  -3   7  32966.90 1382.46  0. 1.0000     0. 
   2   3   7  31620.10 1472.53  0. 1.0000     0. 
  -2  -3   8  26986.90 1298.51  0. 1.0000     0. 
  -2  -3   9  12144.20  872.85  0. 1.0000     0. 
  -2  -3  10   4602.03  571.97  0. 1.0000     0. 
   2   3  11   3602.12  281.58  0. 1.0000     0. 
  -2  -3  11   3237.88  513.54  0. 1.0000     0. 
   2   3  12  19073.80  760.31  0. 1.0000     0. 
   2   3  13  28058.90  988.51  0. 1.0000     0. 
  -2  -3  13  27042.30  907.13  0. 1.0000     0. 
   2   3  13  26613.40  972.99  0. 1.0000     0. 
  -2  -3  14   3333.17  273.30  0. 1.0000     0. 
   2   3  14   3495.87  307.91  0. 1.0000     0. 
   2   3  14   3567.23  315.50  0. 1.0000     0. 
  -2  -3  15   4237.00  307.62  0. 1.0000     0. 
   2   3  15   4756.17  353.86  0. 1.0000     0. 
   2   3  15   4234.89  332.78  0. 1.0000     0. 
  -2  -3  16   1832.24  201.26  0. 1.0000     0. 
   2   3  16   1840.91  219.76  0. 1.0000     0. 
  -2  -3  17    446.91  115.07  0. 1.0000     0. 
   2   3  17    713.76  135.47  0. 1.0000     0. 
  -2  -3  18   3477.86  229.65  0. 1.0000     0. 
   2   3  18   3155.82  221.30  0. 1.0000     0. 
  -2   4  18   7950.01  344.70  0. 1.0000     0. 
  -2   4  17   7207.03  355.82  0. 1.0000     0. 
  -2   4  16   4155.61  283.40  0. 1.0000     0. 
  -2   4  15   1245.17  174.86  0. 1.0000     0. 
   2   4 -15   1517.59  167.67  0. 1.0000     0. 
  -2   4  14  17427.40  664.78  0. 1.0000     0. 
   2  -4  14  16923.70  710.73  0. 1.0000     0. 
   2   4 -14  17225.70  647.72  0. 1.0000     0. 
   2  -4  13  20546.40  807.55  0. 1.0000     0. 
  -2   4  13  22154.30  763.77  0. 1.0000     0. 
   2   4 -13  20340.90  742.79  0. 1.0000     0. 
   2  -4  12  23296.10  864.45  0. 1.0000     0. 
  -2   4  12  24232.60  811.79  0. 1.0000     0. 
   2   4 -12  23993.60  809.00  0. 1.0000     0. 
   2   4 -11  13080.80  526.90  0. 1.0000     0. 
   2  -4  11  12868.30  569.47  0. 1.0000     0. 
  -2   4  10   6780.42  672.81  0. 1.0000     0. 
  -2   4  10   7577.89  727.08  0. 1.0000     0. 
  -2   4   9  14602.20  997.76  0. 1.0000     0. 
  -2   4   9  16106.50  999.60  0. 1.0000     0. 
  -2   4   8  28030.50 1370.37  0. 1.0000     0. 
  -2   4   7   6656.91  596.92  0. 1.0000     0. 
  -2   4   6   6900.50  583.49  0. 1.0000     0. 
  -2   4   5  12006.40  748.17  0. 1.0000     0. 
  -2   4   4  18511.80  925.34  0. 1.0000     0. 
  -2   4   3  72103.00 2219.33  0. 1.0000     0. 
  -2   4   2  82510.79 2417.13  0. 1.0000     0. 
  -2  -4  -1   2213.68  152.51  0. 1.0000     0. 
  -2   4   1   2754.11  316.23  0. 1.0000     0. 
  -2   4   0   5162.22  413.13  0. 1.0000     0. 
  -2   4  -1   3691.01  366.86  0. 1.0000     0. 
  -2   4  -2  78727.80 2304.00  0. 1.0000     0. 
   2   4   2  77645.10 2323.16  0. 1.0000     0. 
  -2   4  -3  65967.90 2051.72  0. 1.0000     0. 
   2   4   3  68307.70 2149.96  0. 1.0000     0. 
  -2   4  -4  20039.70  916.21  0. 1.0000     0. 
   2   4   4  17812.10  964.16  0. 1.0000     0. 
   2   4   5  10931.70  763.05  0. 1.0000     0. 
   2   4   6   8984.20  733.45  0. 1.0000     0. 
  -2  -4   7   5960.78  543.34  0. 1.0000     0. 
   2   4   7   4958.48  566.30  0. 1.0000     0. 
  -2  -4   8  26685.90 1311.95  0. 1.0000     0. 
   2   4   8  26351.60 1438.54  0. 1.0000     0. 
  -2  -4   9  16495.40 1046.99  0. 1.0000     0. 
   2   4   9  14755.60 1087.18  0. 1.0000     0. 
  -2  -4  10   8435.80  785.52  0. 1.0000     0. 
   2   4  11  14869.00  629.15  0. 1.0000     0. 
   2   4  12  22239.40  838.73  0. 1.0000     0. 
  -2  -4  12  22303.70  778.39  0. 1.0000     0. 
   2   4  12  23601.60  869.30  0. 1.0000     0. 
   2   4  13  23455.80  886.80  0. 1.0000     0. 
  -2  -4  13  23209.30  817.70  0. 1.0000     0. 
   2   4  13  25643.80  925.92  0. 1.0000     0. 
   2   4  14  17550.40  734.79  0. 1.0000     0. 
  -2  -4  14  18444.70  691.01  0. 1.0000     0. 
   2   4  14  18488.40  765.09  0. 1.0000     0. 
   2   4  15   1763.90  223.49  0. 1.0000     0. 
  -2  -4  15   1857.53  201.50  0. 1.0000     0. 
   2   4  15   1400.29  193.25  0. 1.0000     0. 
   2   4  16   4912.50  340.96  0. 1.0000     0. 
  -2  -4  16   4815.69  308.52  0. 1.0000     0. 
  -2  -4  17   7400.82  366.89  0. 1.0000     0. 
   2   4  17   7143.42  383.64  0. 1.0000     0. 
  -2  -4  18   8302.04  356.68  0. 1.0000     0. 
   2   4  18   8133.94  369.46  0. 1.0000     0. 
  -2   5  18   3371.04  216.91  0. 1.0000     0. 
  -2   5  17   1620.81  157.12  0. 1.0000     0. 
  -2   5  16   2563.96  211.58  0. 1.0000     0. 
   2   5 -16   2649.71  203.15  0. 1.0000     0. 
  -2   5  15   6011.84  340.48  0. 1.0000     0. 
   2   5 -15   6112.28  337.01  0. 1.0000     0. 
  -2   5  14   2558.55  229.10  0. 1.0000     0. 
   2   5 -14   2234.32  210.41  0. 1.0000     0. 
  -2   5  13  11054.10  489.97  0. 1.0000     0. 
   2  -5  13  10723.40  530.12  0. 1.0000     0. 
   2   5 -13  11467.90  509.03  0. 1.0000     0. 
   2  -5  12   2038.90  217.70  0. 1.0000     0. 
  -2   5  12   1933.69  192.46  0. 1.0000     0. 
   2   5 -12   1613.36  183.55  0. 1.0000     0. 
   2  -5  11  13103.70  584.66  0. 1.0000     0. 
   2   5 -11  14811.00  576.00  0. 1.0000     0. 
  -2   5  11  14954.20 1124.67  0. 1.0000     0. 
  -2   5  10  12155.90  962.35  0. 1.0000     0. 
   2   5 -10  11739.70  490.98  0. 1.0000     0. 
  -2   5   9  13632.90  959.54  0. 1.0000     0. 
  -2   5   9  12375.40  923.55  0. 1.0000     0. 
  -2   5   8  18032.70 1084.86  0. 1.0000     0. 
  -2   5   7  15603.10  964.99  0. 1.0000     0. 
  -2   5   6  15216.00  912.46  0. 1.0000     0. 
  -2   5   5   9169.33  670.67  0. 1.0000     0. 
  -2   5   4  55107.20 1912.92  0. 1.0000     0. 
  -2   5   3  14660.60  817.73  0. 1.0000     0. 
  -2   5   2  26148.20 1123.73  0. 1.0000     0. 
  -2   5   1   1066.16  234.09  0. 1.0000     0. 
  -2   5   0     96.18  139.19  0. 1.0000     0. 
  -2   5  -1   1040.78  218.64  0. 1.0000     0. 
   2   5   1   1075.18  206.56  0. 1.0000     0. 
  -2   5  -2  27244.60 1149.41  0. 1.0000     0. 
   2   5   2  26543.50 1152.80  0. 1.0000     0. 
   2   5   3  16009.30  905.70  0. 1.0000     0. 
  -2   5  -3  17854.80  891.78  0. 1.0000     0. 
  -2   5  -4  53680.80 1827.67  0. 1.0000     0. 
   2   5   4  49371.20 1896.11  0. 1.0000     0. 
   2   5   5   9164.24  739.37  0. 1.0000     0. 
   2   5   6  14086.20  978.11  0. 1.0000     0. 
   2   5   7  19495.10 1215.64  0. 1.0000     0. 
  -2  -5   8  18375.50 1085.41  0. 1.0000     0. 
   2   5   8  18163.70 1216.97  0. 1.0000     0. 
  -2  -5   9  12256.70  923.49  0. 1.0000     0. 
   2   5   9  13030.50 1059.54  0. 1.0000     0. 
  -2  -5  10  11070.20  920.01  0. 1.0000     0. 
   2   5  11  13215.20  582.03  0. 1.0000     0. 
   2   5  11  13420.60  604.99  0. 1.0000     0. 
  -2   5 -11  12844.90  545.48  0. 1.0000     0. 
   2   5  12   2287.05  239.40  0. 1.0000     0. 
  -2  -5  12   2233.65  211.61  0. 1.0000     0. 
   2   5  12   2961.29  283.36  0. 1.0000     0. 
  -2  -5  13  11721.90  506.83  0. 1.0000     0. 
   2   5  13  11456.80  574.51  0. 1.0000     0. 
   2   5  13  11166.40  547.97  0. 1.0000     0. 
  -2  -5  14   2330.37  220.82  0. 1.0000     0. 
   2   5  14   2281.50  241.45  0. 1.0000     0. 
   2   5  14   2510.57  266.38  0. 1.0000     0. 
  -2  -5  15   6963.99  373.03  0. 1.0000     0. 
   2   5  15   6987.52  425.48  0. 1.0000     0. 
  -2  -5  16   2516.73  206.57  0. 1.0000     0. 
   2   5  16   2270.40  234.24  0. 1.0000     0. 
  -2  -5  17   1076.85  129.72  0. 1.0000     0. 
   2   5  17   1411.17  176.41  0. 1.0000     0. 
   2   5  18   3733.14  230.80  0. 1.0000     0. 
  -2   6  18   1879.20  151.62  0. 1.0000     0. 
   2   6 -17   1028.76  111.29  0. 1.0000     0. 
   2   6 -16   1705.32  156.93  0. 1.0000     0. 
   2   6 -15   1450.41  164.53  0. 1.0000     0. 
   2   6 -14   1327.32  172.30  0. 1.0000     0. 
   2   6 -13   7998.82  420.22  0. 1.0000     0. 
   2   6 -12    990.84  158.09  0. 1.0000     0. 
   2   6 -11   5167.74  326.50  0. 1.0000     0. 
  -2   6  10   5241.69  662.77  0. 1.0000     0. 
   2   6 -10   5177.62  314.81  0. 1.0000     0. 
  -2   6   9   1720.98  370.49  0. 1.0000     0. 
  -2   6   8  24520.80 1306.97  0. 1.0000     0. 
  -2   6   7   1978.57  350.65  0. 1.0000     0. 
  -2   6   6  16134.40  972.17  0. 1.0000     0. 
  -2   6   5  35717.00 1514.76  0. 1.0000     0. 
  -2   6   4   6995.23  582.56  0. 1.0000     0. 
  -2   6   3   9611.09  674.21  0. 1.0000     0. 
  -2   6   2  22876.20 1085.66  0. 1.0000     0. 
  -2   6   1  48786.30 1764.19  0. 1.0000     0. 
  -2   6   0    136.00  148.43  0. 1.0000     0. 
  -2   6  -1  55213.40 1925.98  0. 1.0000     0. 
   2   6   1  56961.40 1892.51  0. 1.0000     0. 
  -2   6  -2  21695.60 1054.93  0. 1.0000     0. 
   2   6   2  21289.60 1060.10  0. 1.0000     0. 
  -2   6  -3  12370.40  771.34  0. 1.0000     0. 
   2   6   3  11198.50  784.66  0. 1.0000     0. 
   2   6   4   6951.60  652.92  0. 1.0000     0. 
   2   6   5  33091.20 1584.07  0. 1.0000     0. 
   2   6   6  16424.00 1111.08  0. 1.0000     0. 
   2   6   7   2077.40  402.61  0. 1.0000     0. 
   2   6   8  27400.10 1601.94  0. 1.0000     0. 
  -2  -6   9   1250.88  302.34  0. 1.0000     0. 
   2   6   9   1440.31  400.37  0. 1.0000     0. 
  -2   6 -10   4319.02  295.19  0. 1.0000     0. 
   2   6  10   5252.13  350.19  0. 1.0000     0. 
   2   6  11   5186.78  363.72  0. 1.0000     0. 
  -2   6 -11   4997.20  321.70  0. 1.0000     0. 
   2   6  12   1000.99  189.76  0. 1.0000     0. 
  -2   6 -12    859.64  145.40  0. 1.0000     0. 
   2   6  13   5712.46  394.11  0. 1.0000     0. 
   2   6  14   1060.22  182.11  0. 1.0000     0. 
   2   6  15   1008.49  186.90  0. 1.0000     0. 
   2   6  16   1810.24  200.70  0. 1.0000     0. 
   2   6  17   1530.84  170.07  0. 1.0000     0. 
   2   6  18   1985.69  156.68  0. 1.0000     0. 
  -2   7  17    941.09  121.76  0. 1.0000     0. 
   2   7 -17    872.14   98.32  0. 1.0000     0. 
   2   7 -16   2224.47  178.52  0. 1.0000     0. 
   2   7 -15    422.18  104.30  0. 1.0000     0. 
   2   7 -14   4655.53  306.50  0. 1.0000     0. 
   2   7 -13   1478.13  185.05  0. 1.0000     0. 
   2   7 -12  17876.80  695.85  0. 1.0000     0. 
   2   7 -11   3362.74  267.66  0. 1.0000     0. 
   2   7 -10   2838.19  240.45  0. 1.0000     0. 
   2   7  -9  22682.40  780.72  0. 1.0000     0. 
  -2   7   9  21381.40 1368.68  0. 1.0000     0. 
  -2   7   8   6299.46  693.63  0. 1.0000     0. 
  -2   7   7    711.63  235.07  0. 1.0000     0. 
  -2   7   6   7888.30  671.13  0. 1.0000     0. 
  -2   7   5   5854.63  562.61  0. 1.0000     0. 
  -2   7   4  45551.00 1783.90  0. 1.0000     0. 
  -2   7   3  12594.10  821.36  0. 1.0000     0. 
  -2   7   2  13963.40  861.23  0. 1.0000     0. 
  -2   7   1  11019.40  757.71  0. 1.0000     0. 
  -2   7   0   7223.95  598.13  0. 1.0000     0. 
  -2   7  -1  11866.60  790.50  0. 1.0000     0. 
   2   7   1  11859.20  760.04  0. 1.0000     0. 
  -2   7  -2  15194.70  898.26  0. 1.0000     0. 
   2   7   2  13963.70  883.99  0. 1.0000     0. 
   2   7   3  14548.80  942.68  0. 1.0000     0. 
  -2   7  -3  14081.70  889.13  0. 1.0000     0. 
   2   7   4  47625.60 1983.63  0. 1.0000     0. 
   2   7   5   5010.87  606.52  0. 1.0000     0. 
   2   7   6   6754.03  733.33  0. 1.0000     0. 
   2   7   7   1011.64  340.87  0. 1.0000     0. 
   2   7   8   5578.06  717.85  0. 1.0000     0. 
   2   7   9  23553.40  847.27  0. 1.0000     0. 
  -2   7  -9  21942.70  805.48  0. 1.0000     0. 
   2   7   9  24146.40  761.90  0. 1.0000     0. 
   2   7   9  24210.60 1596.01  0. 1.0000     0. 
  -2   7 -10   3175.22  261.13  0. 1.0000     0. 
   2   7  10   3058.41  275.05  0. 1.0000     0. 
   2   7  11   4123.90  325.29  0. 1.0000     0. 
  -2   7 -11   3350.36  270.58  0. 1.0000     0. 
   2   7  12  20053.00  808.12  0. 1.0000     0. 
   2   7  13   1353.93  201.98  0. 1.0000     0. 
   2   7  14   4072.42  324.55  0. 1.0000     0. 
   2   7  15    475.55  137.53  0. 1.0000     0. 
   2   7  16   3162.06  249.52  0. 1.0000     0. 
   2   7  17   1450.50  151.63  0. 1.0000     0. 
  -2   8  17    347.80   70.93  0. 1.0000     0. 
   2   8 -16    392.09   90.99  0. 1.0000     0. 
  -2   8  16    557.68  101.08  0. 1.0000     0. 
   2   8 -15    416.25   91.49  0. 1.0000     0. 
   2   8 -15    223.12   81.58  0. 1.0000     0. 
   2   8 -14   1857.86  189.72  0. 1.0000     0. 
   2   8 -13   7250.02  398.66  0. 1.0000     0. 
   2   8 -12   2660.75  243.23  0. 1.0000     0. 
   2   8 -11  44510.39 1331.10  0. 1.0000     0. 
   2   8 -10   5106.40  334.94  0. 1.0000     0. 
   2   8  -9   8696.05  434.18  0. 1.0000     0. 
  -2   8   8   3648.94  561.70  0. 1.0000     0. 
   2   8  -8   3806.39  268.55  0. 1.0000     0. 
  -2   8   7  12657.20  984.35  0. 1.0000     0. 
  -2   8   5  34149.10 1553.76  0. 1.0000     0. 
  -2   8   4  16927.80 1025.83  0. 1.0000     0. 
  -2   8   3   3478.73  449.20  0. 1.0000     0. 
  -2   8   2    -24.72  149.32  0. 1.0000     0. 
  -2   8   1  23531.00 1212.40  0. 1.0000     0. 
  -2   8   0  15741.60  961.74  0. 1.0000     0. 
   2   8   1  23314.50 1166.56  0. 1.0000     0. 
  -2   8  -1  22881.40 1191.99  0. 1.0000     0. 
  -2   8  -2    218.67  175.92  0. 1.0000     0. 
   2   8   2    260.90  208.82  0. 1.0000     0. 
   2   8   3   2892.57  446.39  0. 1.0000     0. 
  -2   8  -3   2508.31  397.18  0. 1.0000     0. 
   2   8   4  20252.80 1247.36  0. 1.0000     0. 
   2   8   5  32736.90 1719.82  0. 1.0000     0. 
   2   8   6   2694.43  497.66  0. 1.0000     0. 
   2   8   7  10633.00 1009.70  0. 1.0000     0. 
   2   8   8   4600.53  317.14  0. 1.0000     0. 
   2   8   8   4921.85  285.47  0. 1.0000     0. 
  -2   8  -8   4674.85  313.88  0. 1.0000     0. 
   2   8   8   4041.21  652.84  0. 1.0000     0. 
   2   8   9   6412.65  339.87  0. 1.0000     0. 
  -2   8  -9   7131.87  399.37  0. 1.0000     0. 
   2   8   9   6446.16  396.36  0. 1.0000     0. 
  -2   8 -10   4317.31  311.51  0. 1.0000     0. 
   2   8  10   4596.98  337.97  0. 1.0000     0. 
   2   8  11  45930.20 1410.68  0. 1.0000     0. 
   2   8  12   3640.28  308.54  0. 1.0000     0. 
   2   8  13   7941.25  452.90  0. 1.0000     0. 
   2   8  14   1874.59  216.25  0. 1.0000     0. 
   2   8  15    344.09  107.25  0. 1.0000     0. 
   2   8  16    430.63  103.45  0. 1.0000     0. 
  -2   8 -17    573.20   92.54  0. 1.0000     0. 
   2   8  17    464.75   85.66  0. 1.0000     0. 
  -2   9  16   4124.47  217.84  0. 1.0000     0. 
   2   9 -16   4276.88  227.06  0. 1.0000     0. 
   2   9 -15    525.31   92.72  0. 1.0000     0. 
   2   9 -15    262.77   73.56  0. 1.0000     0. 
  -2   9  15    307.71   88.46  0. 1.0000     0. 
   2   9 -14    908.99  131.06  0. 1.0000     0. 
   2   9 -14    779.18  129.21  0. 1.0000     0. 
   2   9 -13   6899.63  379.26  0. 1.0000     0. 
   2   9 -13   6542.96  371.38  0. 1.0000     0. 
   2   9 -12   3334.00  271.38  0. 1.0000     0. 
   2   9 -12   3225.48  266.10  0. 1.0000     0. 
   2   9 -11   7820.11  420.84  0. 1.0000     0. 
   2   9 -11   7088.07  416.18  0. 1.0000     0. 
   2   9 -10  12301.00  550.85  0. 1.0000     0. 
   2   9 -10  11074.90  541.05  0. 1.0000     0. 
   2   9  -9   2534.41  229.77  0. 1.0000     0. 
   2   9  -9   2383.03  233.72  0. 1.0000     0. 
   2   9  -8   8951.00  441.45  0. 1.0000     0. 
   2   9  -8   8648.61  455.50  0. 1.0000     0. 
  -2   9   7  16835.20 1192.18  0. 1.0000     0. 
   2   9  -7  15297.60  631.53  0. 1.0000     0. 
   2   9  -7  15677.90  607.33  0. 1.0000     0. 
  -2   9   7  14980.50  662.99  0. 1.0000     0. 
  -2   9   6   1050.13  311.25  0. 1.0000     0. 
  -2   9   6    775.63  143.20  0. 1.0000     0. 
  -2   9   4   2396.45  396.01  0. 1.0000     0. 
  -2   9   3   8672.16  736.84  0. 1.0000     0. 
  -2   9   2   9045.76  748.78  0. 1.0000     0. 
  -2   9   1   4915.24  550.45  0. 1.0000     0. 
  -2   9   0   7599.01  676.57  0. 1.0000     0. 
  -2   9  -1   3913.82  493.20  0. 1.0000     0. 
  -2   9  -2  10008.70  807.59  0. 1.0000     0. 
   2   9   2  10879.80  846.49  0. 1.0000     0. 
   2   9   3   6759.83  697.98  0. 1.0000     0. 
   2   9   4   3687.44  548.66  0. 1.0000     0. 
   2   9   5  15998.40 1198.68  0. 1.0000     0. 
  -2   9  -6   1620.23  195.65  0. 1.0000     0. 
   2   9   6   1138.51  329.37  0. 1.0000     0. 
   2   9   6   1512.94  159.17  0. 1.0000     0. 
   2   9   7  14559.10  570.84  0. 1.0000     0. 
   2   9   7  16145.00 1296.16  0. 1.0000     0. 
   2   9   8   9092.39  426.46  0. 1.0000     0. 
   2   9   9   1627.25  193.46  0. 1.0000     0. 
   2   9  10  10848.20  532.67  0. 1.0000     0. 
   2   9  11   5651.31  372.86  0. 1.0000     0. 
   2   9  12   3704.80  298.14  0. 1.0000     0. 
   2   9  13   5847.23  367.34  0. 1.0000     0. 
   2   9  14   1073.40  156.21  0. 1.0000     0. 
  -2   9 -15    514.15  112.41  0. 1.0000     0. 
   2   9  15    600.63  115.60  0. 1.0000     0. 
   2   9  16   4692.73  252.55  0. 1.0000     0. 
  -2   9 -16   4867.79  270.36  0. 1.0000     0. 
   2  10 -15   2757.29  191.25  0. 1.0000     0. 
   2  10 -14   1100.95  137.61  0. 1.0000     0. 
   2  10 -14   1005.95  136.66  0. 1.0000     0. 
   2  10 -13    139.87   86.94  0. 1.0000     0. 
   2  10 -13    380.66  100.91  0. 1.0000     0. 
   2  10 -12   2652.48  238.18  0. 1.0000     0. 
   2  10 -12   2650.27  232.38  0. 1.0000     0. 
   2  10 -11   4197.83  306.32  0. 1.0000     0. 
   2  10 -11   4079.41  302.95  0. 1.0000     0. 
   2  10 -10   9204.65  482.12  0. 1.0000     0. 
   2  10 -10   9565.23  475.66  0. 1.0000     0. 
   2  10  -9  12383.80  576.13  0. 1.0000     0. 
   2  10  -9  13101.50  567.14  0. 1.0000     0. 
   2  10  -8  20465.50  754.75  0. 1.0000     0. 
   2  10  -8  20858.80  794.77  0. 1.0000     0. 
   2  10  -7  20491.70  739.58  0. 1.0000     0. 
  -2  10   7  20207.10  816.04  0. 1.0000     0. 
   2  10  -7  20366.70  778.85  0. 1.0000     0. 
   2  10  -6   4934.48  309.44  0. 1.0000     0. 
  -2  10   6   5045.18  356.06  0. 1.0000     0. 
   2  10  -6   5339.64  346.34  0. 1.0000     0. 
   2  10  -5  22149.80  758.05  0. 1.0000     0. 
  -2  10   5  22841.10  830.21  0. 1.0000     0. 
  -2  10   5  22608.10  888.84  0. 1.0000     0. 
   2  10  -5  21797.40  807.58  0. 1.0000     0. 
  -2  10   5  22216.40 1363.34  0. 1.0000     0. 
  -2  10   4   1853.86  386.79  0. 1.0000     0. 
  -2  10   4   1879.06  193.73  0. 1.0000     0. 
  -2  10   3    719.92  255.21  0. 1.0000     0. 
  -2  10   2  13650.20  959.65  0. 1.0000     0. 
  -2  10   1   8794.69  759.23  0. 1.0000     0. 
  -2  10   0   5670.59  617.37  0. 1.0000     0. 
  -2  10  -1   8783.64  775.75  0. 1.0000     0. 
   2  10   3   1595.11  402.05  0. 1.0000     0. 
  -2  10  -4   1803.53  203.60  0. 1.0000     0. 
   2  10   4   2075.18  189.20  0. 1.0000     0. 
   2  10   4   1364.74  189.08  0. 1.0000     0. 
   2  10   4   2225.25  459.05  0. 1.0000     0. 
   2  10   5  18988.00  694.83  0. 1.0000     0. 
   2  10   5  20872.90 1421.56  0. 1.0000     0. 
  -2  10  -5  19718.10  768.26  0. 1.0000     0. 
  -2  10  -6   5583.60  370.96  0. 1.0000     0. 
  -2  10  -7  23255.60  880.40  0. 1.0000     0. 
  -2  10  -8  19674.10  798.26  0. 1.0000     0. 
  -2  10  -9  14766.70  671.56  0. 1.0000     0. 
   2  10  10   7771.49  431.19  0. 1.0000     0. 
  -2  10 -10   8187.78  475.86  0. 1.0000     0. 
   2  10  11   4136.60  305.38  0. 1.0000     0. 
  -2  10 -11   4554.34  343.12  0. 1.0000     0. 
  -2  10 -12   1913.78  219.17  0. 1.0000     0. 
   2  10  12   2088.88  217.41  0. 1.0000     0. 
  -2  10 -13    174.56   84.57  0. 1.0000     0. 
   2  10  13    354.41  106.65  0. 1.0000     0. 
  -2  10 -14   1386.70  167.49  0. 1.0000     0. 
   2  10  14   1349.11  154.44  0. 1.0000     0. 
   2  10  15   2636.85  184.60  0. 1.0000     0. 
  -2  10 -15   2697.23  204.47  0. 1.0000     0. 
  -2  10 -16   1263.80  119.29  0. 1.0000     0. 
   2  11 -14    835.95  116.24  0. 1.0000     0. 
   2  11 -13   1405.88  157.76  0. 1.0000     0. 
   2  11 -13   1612.97  157.49  0. 1.0000     0. 
   2  11 -12    898.17  136.49  0. 1.0000     0. 
   2  11 -12    929.11  134.92  0. 1.0000     0. 
   2  11 -11    603.76  119.11  0. 1.0000     0. 
   2  11 -11    825.84  142.81  0. 1.0000     0. 
   2  11 -10   3658.50  276.75  0. 1.0000     0. 
   2  11 -10   3405.54  274.78  0. 1.0000     0. 
   2  11  -9   1674.16  200.10  0. 1.0000     0. 
   2  11  -9   1636.12  200.80  0. 1.0000     0. 
   2  11  -8   2037.57  211.97  0. 1.0000     0. 
   2  11  -8   2328.23  235.70  0. 1.0000     0. 
  -2  11   7   1201.02  185.54  0. 1.0000     0. 
   2  11  -7   1001.70  162.69  0. 1.0000     0. 
   2  11  -7   1187.45  163.24  0. 1.0000     0. 
   2  11  -6   9528.94  454.17  0. 1.0000     0. 
  -2  11   6   9275.49  511.16  0. 1.0000     0. 
   2  11  -6   9344.41  488.44  0. 1.0000     0. 
  -2  11   5   3891.48  339.46  0. 1.0000     0. 
  -2  11   5   3985.48  315.10  0. 1.0000     0. 
   2  11  -5   3976.99  271.28  0. 1.0000     0. 
   2  11  -5   3863.45  299.74  0. 1.0000     0. 
  -2  11   4  17280.00  761.23  0. 1.0000     0. 
   2  11  -4  17374.20  710.94  0. 1.0000     0. 
  -2  11   4  17849.60  708.92  0. 1.0000     0. 
  -2  11   3   7689.38  471.09  0. 1.0000     0. 
   2  11  -3   7572.05  430.70  0. 1.0000     0. 
  -2  11   3   8019.23  426.00  0. 1.0000     0. 
  -2  11   3   7152.76  737.55  0. 1.0000     0. 
  -2  11   2   2894.00  245.85  0. 1.0000     0. 
   2  11  -2   2981.00  261.60  0. 1.0000     0. 
  -2  11   2   3010.36  285.08  0. 1.0000     0. 
  -2  11   1  20484.10  812.22  0. 1.0000     0. 
  -2  11   1  20866.80 1251.35  0. 1.0000     0. 
  -2  11   1  20187.30  734.32  0. 1.0000     0. 
   2  11  -1  19395.90  772.64  0. 1.0000     0. 
  -2  11   0   3036.86  243.66  0. 1.0000     0. 
   2  11   0   3563.69  290.02  0. 1.0000     0. 
  -2  11   0   3484.12  295.95  0. 1.0000     0. 
  -2  11  -1  20787.50  738.35  0. 1.0000     0. 
   2  11   1  20260.80  796.71  0. 1.0000     0. 
  -2  11  -1  20738.30  810.13  0. 1.0000     0. 
  -2  11  -2   3305.10  252.28  0. 1.0000     0. 
  -2  11  -2   3590.91  298.53  0. 1.0000     0. 
   2  11   2   3721.82  300.21  0. 1.0000     0. 
   2  11   3   7316.02  440.82  0. 1.0000     0. 
  -2  11  -3   7835.54  398.75  0. 1.0000     0. 
  -2  11  -3   7039.60  427.29  0. 1.0000     0. 
  -2  11  -4  16724.50  645.70  0. 1.0000     0. 
   2  11   4  16119.40  717.52  0. 1.0000     0. 
  -2  11  -4  17835.30  730.34  0. 1.0000     0. 
  -2  11  -5   4545.74  339.30  0. 1.0000     0. 
  -2  11  -6  11094.10  560.33  0. 1.0000     0. 
  -2  11  -7    979.06  161.07  0. 1.0000     0. 
  -2  11  -8   2568.83  266.54  0. 1.0000     0. 
  -2  11  -9   1573.08  208.76  0. 1.0000     0. 
  -2  11 -10   4011.45  323.10  0. 1.0000     0. 
  -2  11 -11    959.20  163.38  0. 1.0000     0. 
  -2  11 -12    802.51  141.67  0. 1.0000     0. 
  -2  11 -13   1449.02  170.21  0. 1.0000     0. 
  -2  11 -14    697.46  112.12  0. 1.0000     0. 
  -2  11 -15    405.59   77.71  0. 1.0000     0. 
   2  12 -13   1238.12  136.14  0. 1.0000     0. 
   2 -12  12     62.08   63.14  0. 1.0000     0. 
   2  12 -12     20.05   54.23  0. 1.0000     0. 
   2  12 -12    189.38   86.74  0. 1.0000     0. 
   2  12 -11   1554.73  172.65  0. 1.0000     0. 
   2  12 -11   1657.24  173.62  0. 1.0000     0. 
   2  12 -10   5122.90  326.46  0. 1.0000     0. 
   2  12 -10   5315.70  328.51  0. 1.0000     0. 
   2  12  -9   4233.54  295.71  0. 1.0000     0. 
   2  12  -9   4821.28  326.84  0. 1.0000     0. 
   2  12  -8  16515.40  644.59  0. 1.0000     0. 
   2  12  -8  15472.10  663.17  0. 1.0000     0. 
   2  12  -7   6020.15  357.46  0. 1.0000     0. 
  -2  12   7   6835.01  438.14  0. 1.0000     0. 
   2  12  -7   6489.01  398.43  0. 1.0000     0. 
   2  12  -6   3623.39  268.51  0. 1.0000     0. 
  -2  12   6   3067.63  289.54  0. 1.0000     0. 
   2  12  -6   3561.42  295.49  0. 1.0000     0. 
   2  12  -5   1042.35  173.81  0. 1.0000     0. 
  -2  12   5   1115.98  179.35  0. 1.0000     0. 
   2  12  -4   1059.56  171.45  0. 1.0000     0. 
  -2  12   4    829.93  154.37  0. 1.0000     0. 
  -2  12   4    961.60  182.27  0. 1.0000     0. 
   2  12  -3    938.39  162.49  0. 1.0000     0. 
  -2  12   3   1368.87  203.07  0. 1.0000     0. 
  -2  12   3   1070.87  167.92  0. 1.0000     0. 
  -2  12   2   8580.28  450.61  0. 1.0000     0. 
  -2  12   2   8383.80  495.16  0. 1.0000     0. 
   2  12  -2   8128.88  466.77  0. 1.0000     0. 
  -2  12   1   3743.74  281.91  0. 1.0000     0. 
   2  12  -1   3630.00  308.11  0. 1.0000     0. 
  -2  12   1   3780.39  323.23  0. 1.0000     0. 
  -2  12   0   1915.28  202.89  0. 1.0000     0. 
  -2  12   0   2190.41  244.96  0. 1.0000     0. 
   2  12   0   1938.54  225.34  0. 1.0000     0. 
  -2  12  -1   3592.95  275.11  0. 1.0000     0. 
   2  12   1   3715.14  308.46  0. 1.0000     0. 
  -2  12  -1   3983.91  326.92  0. 1.0000     0. 
   2  12   2   8245.50  479.73  0. 1.0000     0. 
  -2  12  -2   8397.71  485.96  0. 1.0000     0. 
  -2  12  -2   8191.87  426.98  0. 1.0000     0. 
  -2  12  -3    941.77  150.55  0. 1.0000     0. 
  -2  12  -3    935.92  172.27  0. 1.0000     0. 
   2  12   3    884.72  165.90  0. 1.0000     0. 
  -2  12  -4    759.72  132.68  0. 1.0000     0. 
  -2  12  -4    783.09  156.57  0. 1.0000     0. 
  -2  12  -5    820.98  134.26  0. 1.0000     0. 
  -2  12  -5    876.68  163.80  0. 1.0000     0. 
  -2  12  -6   2988.45  243.17  0. 1.0000     0. 
  -2  12  -6   3564.04  303.33  0. 1.0000     0. 
  -2  12  -7   5487.29  385.53  0. 1.0000     0. 
  -2  12  -7   5573.27  336.92  0. 1.0000     0. 
  -2  12  -8  17234.90  733.02  0. 1.0000     0. 
  -2  12  -9   3976.27  317.58  0. 1.0000     0. 
  -2  12 -10   5794.41  312.71  0. 1.0000     0. 
  -2  12 -10   5722.61  372.57  0. 1.0000     0. 
  -2  12 -11   1593.24  192.99  0. 1.0000     0. 
  -2  12 -11   1589.20  151.75  0. 1.0000     0. 
  -2  12 -12    328.30   99.45  0. 1.0000     0. 
  -2  12 -13   1243.79  143.81  0. 1.0000     0. 
  -2  12 -14   4857.82  256.44  0. 1.0000     0. 
   2 -13  12    866.22  109.25  0. 1.0000     0. 
   2  13 -11   3940.37  249.11  0. 1.0000     0. 
   2  13 -10     67.73   67.33  0. 1.0000     0. 
   2  13 -10      1.30   68.57  0. 1.0000     0. 
   2  13  -9   5622.61  322.31  0. 1.0000     0. 
   2  13  -9   5940.46  349.46  0. 1.0000     0. 
   2  13  -8   5201.79  342.02  0. 1.0000     0. 
   2  13  -8   5485.56  323.87  0. 1.0000     0. 
   2  13  -7   5737.32  336.32  0. 1.0000     0. 
   2  13  -7   5673.74  364.44  0. 1.0000     0. 
  -2  13   6  12804.20  610.54  0. 1.0000     0. 
   2  13  -6  12187.70  577.20  0. 1.0000     0. 
  -2  13   5   3264.95  289.46  0. 1.0000     0. 
   2  13  -5   3661.62  298.94  0. 1.0000     0. 
  -2  13   4   3246.71  284.98  0. 1.0000     0. 
  -2  13   4   3077.51  299.50  0. 1.0000     0. 
   2  13  -4   3299.96  290.44  0. 1.0000     0. 
   2  13  -3    957.49  176.04  0. 1.0000     0. 
  -2  13   3   1236.32  203.76  0. 1.0000     0. 
  -2  13   3   1349.35  185.10  0. 1.0000     0. 
   2  13  -2   1083.23  182.46  0. 1.0000     0. 
  -2  13   2   1404.23  210.90  0. 1.0000     0. 
  -2  13   2   1001.65  158.76  0. 1.0000     0. 
   2  13  -1    946.71  168.84  0. 1.0000     0. 
  -2  13   1   1260.60  206.07  0. 1.0000     0. 
  -2  13   1   1371.91  182.46  0. 1.0000     0. 
   2  13   0   3226.16  293.97  0. 1.0000     0. 
  -2  13   0   3381.94  309.87  0. 1.0000     0. 
  -2  13   0   2790.94  248.09  0. 1.0000     0. 
  -2  13  -1    874.12  168.38  0. 1.0000     0. 
  -2  13  -1    900.03  152.89  0. 1.0000     0. 
   2  13   1    753.44  156.51  0. 1.0000     0. 
  -2  13  -2   1310.17  195.01  0. 1.0000     0. 
   2  13   2   1372.41  200.95  0. 1.0000     0. 
  -2  13  -2   1506.54  181.00  0. 1.0000     0. 
  -2  13  -3   1456.91  179.04  0. 1.0000     0. 
  -2  13  -3   1461.77  213.99  0. 1.0000     0. 
   2  13   3   1169.87  187.69  0. 1.0000     0. 
  -2  13  -4   2635.20  231.13  0. 1.0000     0. 
  -2  13  -4   3008.67  285.52  0. 1.0000     0. 
  -2  13  -5   3870.64  322.88  0. 1.0000     0. 
  -2  13  -5   3178.93  250.92  0. 1.0000     0. 
  -2  13  -6  14287.50  656.24  0. 1.0000     0. 
  -2  13  -6  14283.60  576.42  0. 1.0000     0. 
  -2  13  -7   5584.20  320.57  0. 1.0000     0. 
  -2  13  -7   5155.87  366.56  0. 1.0000     0. 
  -2  13  -8   4559.87  283.14  0. 1.0000     0. 
  -2  13  -8   4582.39  337.53  0. 1.0000     0. 
  -2  13  -9   5788.89  307.28  0. 1.0000     0. 
  -2  13  -9   5706.86  370.08  0. 1.0000     0. 
  -2  13 -10     53.28   63.10  0. 1.0000     0. 
  -2  13 -10    -38.46   84.39  0. 1.0000     0. 
  -2  13 -11   4231.25  284.97  0. 1.0000     0. 
  -2  13 -12    778.90  116.45  0. 1.0000     0. 
  -2  13 -13   2990.62  194.42  0. 1.0000     0. 
   2 -14  11   6332.92  296.38  0. 1.0000     0. 
   2  14 -10    332.61   83.27  0. 1.0000     0. 
   2  14  -9   8981.52  411.40  0. 1.0000     0. 
   2  14  -8   2970.67  234.08  0. 1.0000     0. 
   2  14  -7   4381.41  306.14  0. 1.0000     0. 
   2  14  -6    738.51  135.14  0. 1.0000     0. 
   2  14  -5   1055.03  170.46  0. 1.0000     0. 
  -2  14   5   1086.37  176.06  0. 1.0000     0. 
   2  14  -4   3342.41  285.51  0. 1.0000     0. 
  -2  14   4   4043.35  313.53  0. 1.0000     0. 
  -2  14   3   7102.06  413.01  0. 1.0000     0. 
   2  14  -3   6921.89  424.16  0. 1.0000     0. 
  -2  14   3   7089.05  450.75  0. 1.0000     0. 
   2  14  -2     33.66   91.45  0. 1.0000     0. 
  -2  14   2    120.56   94.26  0. 1.0000     0. 
  -2  14   2     88.49   96.92  0. 1.0000     0. 
  -2  14   1   3999.01  302.11  0. 1.0000     0. 
  -2  14   1   4308.76  347.48  0. 1.0000     0. 
   2  14  -1   4822.42  350.08  0. 1.0000     0. 
  -2  14   0   2405.98  230.38  0. 1.0000     0. 
  -2  14   0   2372.52  262.23  0. 1.0000     0. 
   2  14   0   2066.83  240.67  0. 1.0000     0. 
  -2  14  -1   4402.03  304.64  0. 1.0000     0. 
   2  14   1   4184.85  331.26  0. 1.0000     0. 
  -2  14  -1   4261.83  346.56  0. 1.0000     0. 
  -2  14  -2     24.50   98.19  0. 1.0000     0. 
   2  14   2     42.79   87.53  0. 1.0000     0. 
  -2  14  -2     49.54   76.89  0. 1.0000     0. 
  -2  14  -3   7367.37  394.34  0. 1.0000     0. 
  -2  14  -3   7366.29  449.91  0. 1.0000     0. 
  -2  14  -4   4351.63  291.62  0. 1.0000     0. 
  -2  14  -4   4454.87  344.10  0. 1.0000     0. 
  -2  14  -5    948.14  172.92  0. 1.0000     0. 
  -2  14  -5    839.59  133.41  0. 1.0000     0. 
  -2  14  -6    585.95  104.39  0. 1.0000     0. 
  -2  14  -6    795.13  154.94  0. 1.0000     0. 
  -2  14  -7   4100.57  256.41  0. 1.0000     0. 
  -2  14  -7   4258.47  315.79  0. 1.0000     0. 
  -2  14  -8   3226.44  214.32  0. 1.0000     0. 
  -2  14  -8   3150.41  265.55  0. 1.0000     0. 
  -2  14  -9  10203.40  394.80  0. 1.0000     0. 
  -2  14  -9   9766.24  468.64  0. 1.0000     0. 
  -2  14 -10    128.59   71.18  0. 1.0000     0. 
  -2  14 -11   5884.28  305.28  0. 1.0000     0. 
  -2  14 -12    358.40   75.86  0. 1.0000     0. 
   2 -15  10    661.95   97.37  0. 1.0000     0. 
   2  15  -9   1379.06  131.80  0. 1.0000     0. 
   2  15  -8    991.12  122.68  0. 1.0000     0. 
   2  15  -7   1520.28  161.66  0. 1.0000     0. 
   2  15  -6   5456.65  324.15  0. 1.0000     0. 
   2  15  -5   1838.41  198.38  0. 1.0000     0. 
  -2  15   4   2906.67  253.14  0. 1.0000     0. 
   2  15  -4   2468.85  234.41  0. 1.0000     0. 
   2  15  -3    164.83   97.46  0. 1.0000     0. 
  -2  15   3     62.35   87.64  0. 1.0000     0. 
  -2  15   2   1705.80  191.96  0. 1.0000     0. 
  -2  15   2   1579.40  205.80  0. 1.0000     0. 
   2  15  -2   1441.39  188.01  0. 1.0000     0. 
  -2  15   1   2250.89  218.14  0. 1.0000     0. 
  -2  15   1   2051.29  232.87  0. 1.0000     0. 
   2  15  -1   1929.30  218.71  0. 1.0000     0. 
  -2  15   0   8877.43  442.12  0. 1.0000     0. 
   2  15   0   8970.22  478.41  0. 1.0000     0. 
  -2  15   0   8967.10  493.27  0. 1.0000     0. 
   2  15   1   2063.88  223.29  0. 1.0000     0. 
  -2  15  -1   2629.84  228.06  0. 1.0000     0. 
  -2  15  -1   2602.83  255.75  0. 1.0000     0. 
  -2  15  -2   1745.19  212.86  0. 1.0000     0. 
  -2  15  -2   2101.78  201.79  0. 1.0000     0. 
  -2  15  -3    -48.47   86.35  0. 1.0000     0. 
  -2  15  -3     83.34   76.58  0. 1.0000     0. 
  -2  15  -4   2373.80  200.26  0. 1.0000     0. 
  -2  15  -4   2336.83  236.05  0. 1.0000     0. 
  -2  15  -5   1872.51  211.50  0. 1.0000     0. 
  -2  15  -5   1988.71  182.58  0. 1.0000     0. 
  -2  15  -6   6060.23  305.37  0. 1.0000     0. 
  -2  15  -6   5815.22  359.01  0. 1.0000     0. 
  -2  15  -7   1870.87  155.74  0. 1.0000     0. 
  -2  15  -7   1983.17  201.73  0. 1.0000     0. 
  -2  15  -8   1331.82  162.93  0. 1.0000     0. 
  -2  15  -9   1567.74  159.76  0. 1.0000     0. 
  -2  15 -10    705.91  105.24  0. 1.0000     0. 
   2 -16   8   2898.89  194.09  0. 1.0000     0. 
   2  16  -7   1701.99  145.90  0. 1.0000     0. 
   2  16  -6   5590.40  295.10  0. 1.0000     0. 
   2  16  -5   3380.52  235.07  0. 1.0000     0. 
   2  16  -4   2870.08  224.72  0. 1.0000     0. 
   2  16  -3   1205.05  157.76  0. 1.0000     0. 
  -2  16   3   1315.90  165.67  0. 1.0000     0. 
  -2  16   2    378.63  102.82  0. 1.0000     0. 
   2  16  -2    383.67   95.72  0. 1.0000     0. 
  -2  16   1   1494.39  164.26  0. 1.0000     0. 
  -2  16   1   1327.94  166.34  0. 1.0000     0. 
   2  16  -1   1249.23  162.59  0. 1.0000     0. 
  -2  16   0    -30.78   65.40  0. 1.0000     0. 
   2  16   0     50.87   77.50  0. 1.0000     0. 
  -2  16   0     97.91   86.59  0. 1.0000     0. 
  -2  16  -1   1475.07  162.17  0. 1.0000     0. 
  -2  16  -1   1340.02  174.96  0. 1.0000     0. 
  -2  16  -2    699.32  116.70  0. 1.0000     0. 
  -2  16  -2    773.17  137.42  0. 1.0000     0. 
  -2  16  -3   1002.61  151.67  0. 1.0000     0. 
  -2  16  -3   1143.48  133.70  0. 1.0000     0. 
  -2  16  -4   3273.55  255.23  0. 1.0000     0. 
  -2  16  -4   3348.11  217.23  0. 1.0000     0. 
  -2  16  -5   3263.37  203.54  0. 1.0000     0. 
  -2  16  -5   3448.67  253.26  0. 1.0000     0. 
  -2  16  -6   6040.82  269.92  0. 1.0000     0. 
  -2  16  -6   6001.42  331.97  0. 1.0000     0. 
  -2  16  -7   1288.12  147.33  0. 1.0000     0. 
  -2  16  -8   2234.86  172.91  0. 1.0000     0. 
   2 -17   6   2197.99  158.44  0. 1.0000     0. 
   2 -17   5   1037.15  118.51  0. 1.0000     0. 
   2 -17   4   1171.64  124.70  0. 1.0000     0. 
   2  17  -4   1187.90  121.20  0. 1.0000     0. 
   2 -17   3   1739.67  151.65  0. 1.0000     0. 
   2  17  -3   1423.82  142.41  0. 1.0000     0. 
   2 -17   2    775.17  107.35  0. 1.0000     0. 
  -2  17   1    263.86   74.35  0. 1.0000     0. 
  -2  17   0     39.70   56.01  0. 1.0000     0. 
  -2  17  -1    315.03   74.84  0. 1.0000     0. 
  -2  17  -1    332.01   85.88  0. 1.0000     0. 
  -2  17  -2    808.73  103.20  0. 1.0000     0. 
  -2  17  -2    905.23  130.13  0. 1.0000     0. 
  -2  17  -3   1411.26  125.34  0. 1.0000     0. 
  -2  17  -3   1282.16  141.42  0. 1.0000     0. 
  -2  17  -4   1080.65  126.08  0. 1.0000     0. 
  -2  17  -5    868.62  112.45  0. 1.0000     0. 
  -2  17  -6   1597.70  138.70  0. 1.0000     0. 
  -3   0   0    -43.12   85.06  0. 1.0000     0. 
  -3   0   1   8407.98  508.05  0. 1.0000     0. 
  -3   0  -1   8869.76  474.93  0. 1.0000     0. 
  -3   0  -2  28639.50  970.00  0. 1.0000     0. 
  -3   0   2  28550.70 1100.66  0. 1.0000     0. 
  -3   0   3  95458.20 2741.24  0. 1.0000     0. 
  -3   0  -3  97868.71 2496.34  0. 1.0000     0. 
  -3   0   4   6347.08  506.67  0. 1.0000     0. 
  -3   0  -4   6733.89  371.38  0. 1.0000     0. 
  -3   0   5  29208.80 1263.45  0. 1.0000     0. 
  -3   0   6 154677.98 4290.24  0. 1.0000     0. 
  -3   0   7   5903.85  574.43  0. 1.0000     0. 
  -3   0   8  10480.80  820.64  0. 1.0000     0. 
  -3   0   9    199.43  156.84  0. 1.0000     0. 
  -3   0  10  14450.80 1079.23  0. 1.0000     0. 
   3   0  11    203.28  120.92  0. 1.0000     0. 
   3   0 -11    181.31   65.01  0. 1.0000     0. 
   3   0  11    469.56  125.28  0. 1.0000     0. 
  -3   0  11     82.25  172.38  0. 1.0000     0. 
   3   0  12  24227.00  945.89  0. 1.0000     0. 
   3   0  12  26009.60  921.34  0. 1.0000     0. 
   3   0 -12  25231.80  798.62  0. 1.0000     0. 
   3   0  13    751.92  175.97  0. 1.0000     0. 
   3   0  13    629.49  136.55  0. 1.0000     0. 
   3   0  14   2337.69  238.92  0. 1.0000     0. 
  -3   0  14   2367.16  250.86  0. 1.0000     0. 
  -3   0  15    188.66  132.52  0. 1.0000     0. 
   3   0  15    153.86   96.38  0. 1.0000     0. 
  -3   0  16    213.97  127.15  0. 1.0000     0. 
   3   0  16    194.79   96.51  0. 1.0000     0. 
  -3   0  17   4081.77  280.90  0. 1.0000     0. 
  -3   0  18    609.01  114.94  0. 1.0000     0. 
  -3   1  18   1206.21  142.22  0. 1.0000     0. 
  -3   1  17  10084.30  453.93  0. 1.0000     0. 
  -3   1  16  11739.30  520.59  0. 1.0000     0. 
  -3   1  15  12645.30  563.01  0. 1.0000     0. 
  -3   1  14  21065.00  770.22  0. 1.0000     0. 
   3   1 -14  19347.10  682.33  0. 1.0000     0. 
   3  -1  13   5929.90  416.37  0. 1.0000     0. 
   3   1 -13   5348.27  308.98  0. 1.0000     0. 
   3  -1  12   1760.82  224.17  0. 1.0000     0. 
   3   1 -12   1615.53  162.52  0. 1.0000     0. 
   3  -1  11   9203.56  503.85  0. 1.0000     0. 
   3   1 -11   9807.74  417.78  0. 1.0000     0. 
  -3   1  11   9661.79  929.69  0. 1.0000     0. 
  -3   1  10  11322.50  954.19  0. 1.0000     0. 
  -3   1   9  16238.10 1112.19  0. 1.0000     0. 
  -3   1   8  12036.00  898.68  0. 1.0000     0. 
  -3   1   7  37951.90 1643.17  0. 1.0000     0. 
  -3   1   6  15705.70  936.30  0. 1.0000     0. 
  -3   1   5    198.71  150.10  0. 1.0000     0. 
  -3   1   4  10329.00  670.42  0. 1.0000     0. 
  -3   1   3  10700.40  665.56  0. 1.0000     0. 
  -3  -1  -3  10771.40  429.40  0. 1.0000     0. 
  -3   1   2  26377.40 1080.01  0. 1.0000     0. 
  -3  -1  -2  27320.70  862.87  0. 1.0000     0. 
  -3   1   1   3847.70  354.20  0. 1.0000     0. 
  -3  -1  -1   3612.60  273.97  0. 1.0000     0. 
  -3   1   0    238.84  114.75  0. 1.0000     0. 
  -3  -1   0    175.86  103.07  0. 1.0000     0. 
  -3   1  -1   3238.45  305.92  0. 1.0000     0. 
  -3  -1   1   3626.39  307.95  0. 1.0000     0. 
  -3   1  -2  23764.50  915.45  0. 1.0000     0. 
  -3  -1   2  23947.40  950.17  0. 1.0000     0. 
  -3  -1   3  12468.30  683.04  0. 1.0000     0. 
  -3   1  -3  12957.70  617.91  0. 1.0000     0. 
  -3  -1   4   9236.53  614.35  0. 1.0000     0. 
  -3   1  -4   9536.57  511.96  0. 1.0000     0. 
  -3  -1   5    152.82  133.73  0. 1.0000     0. 
  -3  -1   6  15531.30  917.37  0. 1.0000     0. 
  -3  -1   7  38615.89 1639.26  0. 1.0000     0. 
  -3  -1   8  13272.20  928.74  0. 1.0000     0. 
  -3  -1   9  14771.20 1045.37  0. 1.0000     0. 
  -3  -1  10  10241.10  905.05  0. 1.0000     0. 
   3   1  11   9894.68  520.14  0. 1.0000     0. 
   3   1  11   9249.58  490.01  0. 1.0000     0. 
   3   1  12   2044.83  250.54  0. 1.0000     0. 
   3   1  12   1716.46  217.47  0. 1.0000     0. 
   3   1  13   5409.88  405.03  0. 1.0000     0. 
   3   1  13   6569.07  417.24  0. 1.0000     0. 
  -3  -1  14  19193.50  730.83  0. 1.0000     0. 
   3   1  14  18332.60  759.51  0. 1.0000     0. 
  -3  -1  15  13765.20  595.51  0. 1.0000     0. 
   3   1  15  14048.60  623.83  0. 1.0000     0. 
  -3  -1  16  10887.50  495.15  0. 1.0000     0. 
   3   1  16  10389.00  494.23  0. 1.0000     0. 
  -3  -1  17  11316.80  486.52  0. 1.0000     0. 
   3   1  17  10478.90  454.68  0. 1.0000     0. 
  -3  -1  18   1383.38  156.68  0. 1.0000     0. 
  -3   2  18   7815.46  352.96  0. 1.0000     0. 
  -3   2  17   1948.19  187.54  0. 1.0000     0. 
  -3   2  16   2232.11  222.99  0. 1.0000     0. 
  -3   2  15  14722.10  607.07  0. 1.0000     0. 
   3   2 -15  14805.20  560.53  0. 1.0000     0. 
  -3   2  14   2349.97  236.45  0. 1.0000     0. 
   3   2 -14   2323.87  201.01  0. 1.0000     0. 
   3  -2  13   6581.64  440.89  0. 1.0000     0. 
   3   2 -13   7062.96  362.84  0. 1.0000     0. 
   3  -2  12    938.88  178.45  0. 1.0000     0. 
   3   2 -12   1014.07  139.19  0. 1.0000     0. 
   3  -2  11    252.42  121.46  0. 1.0000     0. 
   3   2 -11     94.65   57.01  0. 1.0000     0. 
  -3   2  10   5190.56  651.74  0. 1.0000     0. 
  -3   2   9   2925.78  476.45  0. 1.0000     0. 
  -3   2   8  13282.10  966.78  0. 1.0000     0. 
  -3   2   7   1783.46  352.20  0. 1.0000     0. 
  -3   2   6   4339.28  495.20  0. 1.0000     0. 
  -3   2   5  31951.50 1392.33  0. 1.0000     0. 
  -3   2   4   4347.56  453.99  0. 1.0000     0. 
  -3   2   3   2117.94  305.17  0. 1.0000     0. 
  -3  -2  -2   7443.32  318.44  0. 1.0000     0. 
  -3   2   2   7849.64  553.21  0. 1.0000     0. 
  -3  -2  -1  10122.50  444.71  0. 1.0000     0. 
  -3   2   1   9676.28  603.20  0. 1.0000     0. 
  -3  -2   0  27473.20  933.35  0. 1.0000     0. 
  -3   2   0  27442.70 1088.10  0. 1.0000     0. 
  -3   2  -1   8636.36  537.01  0. 1.0000     0. 
  -3  -2   1   9085.55  490.61  0. 1.0000     0. 
  -3   2  -2   5708.15  430.04  0. 1.0000     0. 
  -3  -2   2   6057.68  428.12  0. 1.0000     0. 
  -3  -2   3   1687.56  256.94  0. 1.0000     0. 
  -3   2  -3   1761.40  235.55  0. 1.0000     0. 
  -3  -2   4   3129.38  359.41  0. 1.0000     0. 
  -3   2  -4   4039.77  354.23  0. 1.0000     0. 
  -3  -2   5  29098.60 1263.97  0. 1.0000     0. 
  -3  -2   6   6313.52  567.34  0. 1.0000     0. 
  -3  -2   7   1593.53  326.39  0. 1.0000     0. 
  -3  -2   8  12055.10  885.86  0. 1.0000     0. 
  -3  -2   9   1669.28  351.43  0. 1.0000     0. 
  -3  -2  10   5520.04  665.32  0. 1.0000     0. 
   3   2  11    -25.77  123.60  0. 1.0000     0. 
   3   2  11     30.65   92.09  0. 1.0000     0. 
   3   2  12   1148.34  195.08  0. 1.0000     0. 
   3   2  12   1242.32  199.12  0. 1.0000     0. 
   3   2  13   6610.03  440.84  0. 1.0000     0. 
   3   2  13   6393.64  424.02  0. 1.0000     0. 
  -3  -2  14   2137.14  229.54  0. 1.0000     0. 
   3   2  14   2043.21  246.93  0. 1.0000     0. 
  -3  -2  15  13625.80  582.03  0. 1.0000     0. 
   3   2  15  13300.10  614.29  0. 1.0000     0. 
  -3  -2  16   2380.27  223.94  0. 1.0000     0. 
   3   2  16   2028.21  216.00  0. 1.0000     0. 
  -3  -2  17   2110.65  200.13  0. 1.0000     0. 
   3   2  17   1896.30  183.29  0. 1.0000     0. 
  -3  -2  18   8579.08  368.55  0. 1.0000     0. 
   3   2  18   7309.46  327.00  0. 1.0000     0. 
  -3   3  18   9384.94  381.65  0. 1.0000     0. 
  -3   3  17   3011.40  226.46  0. 1.0000     0. 
  -3   3  16   8203.96  400.05  0. 1.0000     0. 
   3   3 -16   6888.58  332.75  0. 1.0000     0. 
  -3   3  15   1222.65  171.86  0. 1.0000     0. 
   3   3 -15   1460.28  157.86  0. 1.0000     0. 
  -3   3  14  28090.20  908.43  0. 1.0000     0. 
   3   3 -14  25130.50  854.86  0. 1.0000     0. 
   3   3 -13    410.79  107.50  0. 1.0000     0. 
   3  -3  12   3293.99  304.18  0. 1.0000     0. 
   3   3 -12   3605.34  254.10  0. 1.0000     0. 
   3  -3  11   1712.30  210.30  0. 1.0000     0. 
   3   3 -11   2225.18  192.88  0. 1.0000     0. 
  -3   3  10   6561.97  738.04  0. 1.0000     0. 
  -3   3   9    856.32  312.08  0. 1.0000     0. 
  -3   3   8   4051.84  533.62  0. 1.0000     0. 
  -3   3   7   2446.33  417.17  0. 1.0000     0. 
  -3   3   6  28044.30 1369.68  0. 1.0000     0. 
  -3   3   5  15304.80  927.54  0. 1.0000     0. 
  -3   3   4  92756.49 2852.12  0. 1.0000     0. 
  -3   3   3  18092.30  945.84  0. 1.0000     0. 
  -3   3   2  41903.40 1555.88  0. 1.0000     0. 
  -3   3   1  10724.60  675.65  0. 1.0000     0. 
  -3  -3  -1  11985.90  467.84  0. 1.0000     0. 
  -3   3   0  69790.10 2186.45  0. 1.0000     0. 
  -3  -3   0  72628.60 1924.76  0. 1.0000     0. 
  -3  -3   1  11009.80  549.82  0. 1.0000     0. 
  -3   3  -1  10683.70  648.61  0. 1.0000     0. 
  -3  -3   2  47622.40 1520.76  0. 1.0000     0. 
  -3   3  -2  46283.30 1615.21  0. 1.0000     0. 
  -3  -3   3  20440.90  906.74  0. 1.0000     0. 
  -3   3  -3  19666.20  923.05  0. 1.0000     0. 
  -3  -3   4  88391.49 2626.21  0. 1.0000     0. 
  -3   3  -4  89355.00 2588.99  0. 1.0000     0. 
  -3  -3   5  14493.70  833.59  0. 1.0000     0. 
  -3  -3   6  27832.70 1282.85  0. 1.0000     0. 
  -3  -3   7   2696.13  403.09  0. 1.0000     0. 
  -3  -3   8   3157.07  454.70  0. 1.0000     0. 
  -3  -3   9    734.33  250.52  0. 1.0000     0. 
  -3  -3  10   5322.38  666.34  0. 1.0000     0. 
   3   3  11   1718.59  219.14  0. 1.0000     0. 
   3   3  11   1797.91  220.66  0. 1.0000     0. 
   3   3  12   3599.72  317.00  0. 1.0000     0. 
   3   3  12   4198.75  339.26  0. 1.0000     0. 
   3   3  13    488.48  160.92  0. 1.0000     0. 
  -3  -3  14  27181.10  914.38  0. 1.0000     0. 
   3   3  14  26954.90  992.89  0. 1.0000     0. 
  -3  -3  15   1363.91  186.02  0. 1.0000     0. 
   3   3  15   1218.64  191.32  0. 1.0000     0. 
  -3  -3  16   8542.70  421.02  0. 1.0000     0. 
   3   3  16   8194.76  441.72  0. 1.0000     0. 
  -3  -3  17   3306.98  238.12  0. 1.0000     0. 
   3   3  17   2793.23  227.98  0. 1.0000     0. 
  -3  -3  18   8780.97  363.83  0. 1.0000     0. 
   3   3  18   7973.90  347.30  0. 1.0000     0. 
  -3   4  18    574.32   93.89  0. 1.0000     0. 
  -3   4  17   2587.79  194.09  0. 1.0000     0. 
   3   4 -16    739.92  112.98  0. 1.0000     0. 
  -3   4  16    877.29  135.86  0. 1.0000     0. 
  -3   4  15   3477.69  260.44  0. 1.0000     0. 
   3   4 -15   3495.99  243.55  0. 1.0000     0. 
  -3   4  14   3632.27  266.23  0. 1.0000     0. 
   3   4 -14   3176.05  245.15  0. 1.0000     0. 
  -3   4  13   1064.29  160.77  0. 1.0000     0. 
   3   4 -13    884.01  144.04  0. 1.0000     0. 
   3   4 -12   9582.28  449.44  0. 1.0000     0. 
   3   4 -11  19410.10  692.48  0. 1.0000     0. 
   3   4 -10   8264.05  389.11  0. 1.0000     0. 
  -3   4  10   7720.44  815.94  0. 1.0000     0. 
  -3   4  10   8794.84  786.73  0. 1.0000     0. 
  -3   4   9  19750.40 1274.15  0. 1.0000     0. 
  -3   4   8  15191.80 1067.71  0. 1.0000     0. 
  -3   4   7  20421.10 1203.61  0. 1.0000     0. 
  -3   4   6  12651.80  891.50  0. 1.0000     0. 
  -3   4   5  12446.10  851.96  0. 1.0000     0. 
  -3   4   4  18668.10 1030.82  0. 1.0000     0. 
  -3   4   3  37964.10 1537.90  0. 1.0000     0. 
  -3   4   2  21531.10 1063.89  0. 1.0000     0. 
  -3   4   1   4734.82  456.88  0. 1.0000     0. 
  -3   4   0  17148.70  904.85  0. 1.0000     0. 
  -3  -4   0  18090.30  690.01  0. 1.0000     0. 
  -3  -4   1   5209.54  367.68  0. 1.0000     0. 
  -3   4  -1   5156.99  474.49  0. 1.0000     0. 
  -3  -4   2  23513.60  944.84  0. 1.0000     0. 
  -3   4  -2  23619.40 1088.12  0. 1.0000     0. 
  -3  -4   3  38709.10 1391.90  0. 1.0000     0. 
  -3   4  -3  38851.20 1492.55  0. 1.0000     0. 
  -3  -4   4  18693.00  932.89  0. 1.0000     0. 
  -3   4  -4  20533.60  987.63  0. 1.0000     0. 
  -3  -4   5  15254.40  872.18  0. 1.0000     0. 
  -3  -4   6  13135.50  846.85  0. 1.0000     0. 
  -3  -4   7  19356.80 1103.76  0. 1.0000     0. 
  -3  -4   8  14147.30  980.00  0. 1.0000     0. 
  -3  -4   9  20464.00 1264.84  0. 1.0000     0. 
   3   4  10   7284.29  416.32  0. 1.0000     0. 
   3   4  10   7103.43  425.83  0. 1.0000     0. 
   3   4  11  21889.40  852.52  0. 1.0000     0. 
   3   4  12   8182.50  485.49  0. 1.0000     0. 
  -3  -4  13   1124.42  167.91  0. 1.0000     0. 
   3   4  13   1415.38  236.19  0. 1.0000     0. 
   3   4  14   4299.96  349.74  0. 1.0000     0. 
  -3  -4  14   3610.12  274.15  0. 1.0000     0. 
  -3  -4  15   3261.07  253.87  0. 1.0000     0. 
   3   4  15   3334.17  302.38  0. 1.0000     0. 
  -3  -4  16    926.24  141.32  0. 1.0000     0. 
   3   4  16    924.61  164.26  0. 1.0000     0. 
  -3  -4  17   2233.40  183.96  0. 1.0000     0. 
   3   4  17   2055.53  192.40  0. 1.0000     0. 
  -3  -4  18    392.02   87.60  0. 1.0000     0. 
   3   4  18    424.20   88.56  0. 1.0000     0. 
  -3   5  17   2131.98  162.98  0. 1.0000     0. 
   3   5 -17   1898.07  143.96  0. 1.0000     0. 
  -3   5  16    111.73   74.46  0. 1.0000     0. 
   3   5 -16    162.29   78.72  0. 1.0000     0. 
  -3   5  15    840.43  136.50  0. 1.0000     0. 
   3   5 -15    630.08  117.42  0. 1.0000     0. 
  -3   5  14   1211.21  158.06  0. 1.0000     0. 
   3   5 -14   1094.65  158.72  0. 1.0000     0. 
  -3   5  13  18565.90  668.57  0. 1.0000     0. 
   3   5 -13  17254.70  675.16  0. 1.0000     0. 
   3   5 -12   1740.49  194.17  0. 1.0000     0. 
   3   5 -11  18258.20  678.83  0. 1.0000     0. 
  -3   5  10    745.02  274.09  0. 1.0000     0. 
   3   5 -10    867.60  130.61  0. 1.0000     0. 
  -3   5   9   4971.94  632.40  0. 1.0000     0. 
  -3   5   8   7423.38  738.76  0. 1.0000     0. 
  -3   5   7   7333.68  721.24  0. 1.0000     0. 
  -3   5   6    751.50  262.52  0. 1.0000     0. 
  -3   5   5   6172.80  610.29  0. 1.0000     0. 
  -3   5   4   8323.26  685.90  0. 1.0000     0. 
  -3   5   3   6564.34  587.37  0. 1.0000     0. 
  -3   5   2  14433.90  879.74  0. 1.0000     0. 
  -3   5   1  42104.70 1642.83  0. 1.0000     0. 
  -3   5   0  29588.30 1313.87  0. 1.0000     0. 
  -3  -5   1  37159.20 1244.96  0. 1.0000     0. 
  -3   5  -1  36870.10 1508.83  0. 1.0000     0. 
  -3  -5   2  15441.30  750.15  0. 1.0000     0. 
  -3   5  -2  15454.70  893.98  0. 1.0000     0. 
  -3  -5   3   7565.02  534.90  0. 1.0000     0. 
  -3   5  -3   8311.36  639.22  0. 1.0000     0. 
  -3  -5   4   8506.76  605.09  0. 1.0000     0. 
  -3   5  -4   9238.25  680.49  0. 1.0000     0. 
  -3  -5   5   5938.55  534.36  0. 1.0000     0. 
  -3  -5   6    701.08  216.27  0. 1.0000     0. 
  -3  -5   7   6747.33  638.82  0. 1.0000     0. 
  -3  -5   8   5940.13  630.39  0. 1.0000     0. 
  -3  -5   9   5666.31  654.71  0. 1.0000     0. 
   3   5  10    693.33  154.25  0. 1.0000     0. 
   3   5  11  17975.40  763.14  0. 1.0000     0. 
   3   5  12   1620.76  229.96  0. 1.0000     0. 
  -3  -5  13  18482.80  682.15  0. 1.0000     0. 
   3   5  13  17947.90  777.40  0. 1.0000     0. 
  -3  -5  14   1376.43  165.89  0. 1.0000     0. 
   3   5  14   1435.38  225.97  0. 1.0000     0. 
  -3  -5  15    688.44  125.31  0. 1.0000     0. 
   3   5  15    639.26  153.36  0. 1.0000     0. 
  -3  -5  16     93.05   85.52  0. 1.0000     0. 
   3   5  16     32.98   99.85  0. 1.0000     0. 
  -3  -5  17   2221.43  170.08  0. 1.0000     0. 
   3   5  17   1978.31  185.03  0. 1.0000     0. 
   3   5  18    291.59   76.96  0. 1.0000     0. 
   3   6 -17   1479.18  124.38  0. 1.0000     0. 
   3   6 -16    128.62   70.36  0. 1.0000     0. 
   3   6 -15   4196.61  270.21  0. 1.0000     0. 
   3   6 -14   4615.74  302.39  0. 1.0000     0. 
   3   6 -13   4207.14  295.94  0. 1.0000     0. 
   3   6 -12  13584.00  577.56  0. 1.0000     0. 
   3   6 -11    568.43  127.51  0. 1.0000     0. 
   3   6 -10   4752.03  303.04  0. 1.0000     0. 
  -3   6   9   5319.96  661.41  0. 1.0000     0. 
   3   6  -9   5693.14  322.82  0. 1.0000     0. 
  -3   6   8   5029.22  618.28  0. 1.0000     0. 
  -3   6   7   7194.22  722.68  0. 1.0000     0. 
  -3   6   6   6937.02  689.27  0. 1.0000     0. 
  -3   6   5  16702.10 1061.31  0. 1.0000     0. 
  -3   6   4    688.37  245.54  0. 1.0000     0. 
  -3   6   3  31141.90 1447.21  0. 1.0000     0. 
  -3   6   2  50986.89 1950.26  0. 1.0000     0. 
  -3   6   1   2725.91  395.32  0. 1.0000     0. 
  -3   6   0  11461.10  804.64  0. 1.0000     0. 
  -3   6  -1   2773.42  396.42  0. 1.0000     0. 
  -3  -6   2  46547.20 1588.52  0. 1.0000     0. 
  -3   6  -2  50335.10 1894.67  0. 1.0000     0. 
  -3  -6   3  27559.30 1185.33  0. 1.0000     0. 
  -3   6  -3  32276.00 1421.11  0. 1.0000     0. 
  -3  -6   4    712.60  215.44  0. 1.0000     0. 
  -3   6  -4    938.92  245.63  0. 1.0000     0. 
  -3  -6   5  12318.60  807.30  0. 1.0000     0. 
  -3  -6   6   5727.22  567.96  0. 1.0000     0. 
  -3  -6   7   5256.09  577.71  0. 1.0000     0. 
  -3  -6   8   3878.31  523.15  0. 1.0000     0. 
   3   6   9   7556.66  437.62  0. 1.0000     0. 
   3   6   9   7016.99  345.56  0. 1.0000     0. 
   3   6  10   3494.38  307.96  0. 1.0000     0. 
   3   6  11   1125.28  199.99  0. 1.0000     0. 
   3   6  12  13277.30  645.21  0. 1.0000     0. 
   3   6  13   3789.38  328.43  0. 1.0000     0. 
   3   6  14   4328.57  343.12  0. 1.0000     0. 
   3   6  15   4468.55  327.04  0. 1.0000     0. 
   3   6  16     56.27   84.04  0. 1.0000     0. 
   3   6  17   1170.50  136.82  0. 1.0000     0. 
   3   7 -17   3593.51  188.33  0. 1.0000     0. 
  -3   7  17   3650.05  200.85  0. 1.0000     0. 
   3   7 -16   2167.18  169.03  0. 1.0000     0. 
   3   7 -15   5406.53  302.88  0. 1.0000     0. 
   3   7 -14   1692.75  184.63  0. 1.0000     0. 
   3   7 -13   1176.63  171.31  0. 1.0000     0. 
   3   7 -12   3134.74  258.08  0. 1.0000     0. 
   3   7 -11   5079.36  329.35  0. 1.0000     0. 
   3   7 -10   7752.48  409.61  0. 1.0000     0. 
   3   7  -9   5616.75  332.10  0. 1.0000     0. 
  -3   7   8   6135.20  693.30  0. 1.0000     0. 
   3   7  -8   5603.62  321.06  0. 1.0000     0. 
  -3   7   7   9173.62  836.31  0. 1.0000     0. 
  -3   7   6   8958.73  800.18  0. 1.0000     0. 
  -3   7   5  14803.60 1025.35  0. 1.0000     0. 
  -3   7   4   3904.06  513.65  0. 1.0000     0. 
  -3   7   3   1900.82  359.11  0. 1.0000     0. 
  -3   7   2  21239.30 1201.14  0. 1.0000     0. 
  -3   7   1  26725.50 1365.01  0. 1.0000     0. 
  -3   7   0    660.53  251.45  0. 1.0000     0. 
  -3   7  -1  26091.40 1328.90  0. 1.0000     0. 
  -3   7  -2  22889.70 1234.25  0. 1.0000     0. 
  -3  -7   3   1435.65  257.20  0. 1.0000     0. 
  -3   7  -3   2167.23  384.35  0. 1.0000     0. 
  -3  -7   4   2391.42  340.98  0. 1.0000     0. 
  -3   7  -4   3222.58  457.44  0. 1.0000     0. 
  -3  -7   5  13622.60  868.31  0. 1.0000     0. 
  -3  -7   6   7581.50  672.79  0. 1.0000     0. 
  -3  -7   7   7604.84  708.61  0. 1.0000     0. 
   3   7   8   7704.05  424.14  0. 1.0000     0. 
   3   7   8   6974.48  348.12  0. 1.0000     0. 
   3   7   9   4886.41  354.01  0. 1.0000     0. 
   3   7   9   5022.69  293.79  0. 1.0000     0. 
   3   7  10   7499.03  453.98  0. 1.0000     0. 
   3   7  10   7507.93  370.64  0. 1.0000     0. 
   3   7  11   4960.39  375.07  0. 1.0000     0. 
   3   7  12   3488.72  311.19  0. 1.0000     0. 
   3   7  13   1784.08  226.62  0. 1.0000     0. 
   3   7  14   1604.40  211.61  0. 1.0000     0. 
   3   7  15   6081.57  363.22  0. 1.0000     0. 
   3   7  16   2176.79  197.22  0. 1.0000     0. 
   3   7  17   3762.28  219.57  0. 1.0000     0. 
  -3   7 -17   3677.15  212.99  0. 1.0000     0. 
   3   8 -16   2191.74  163.28  0. 1.0000     0. 
  -3   8  16   2313.25  166.22  0. 1.0000     0. 
   3   8 -15    951.79  124.77  0. 1.0000     0. 
   3   8 -14    326.66   88.98  0. 1.0000     0. 
   3   8 -13    323.56  103.81  0. 1.0000     0. 
   3   8 -12    352.77  118.86  0. 1.0000     0. 
   3   8 -11   4985.11  333.27  0. 1.0000     0. 
   3   8 -10   1584.37  190.51  0. 1.0000     0. 
   3   8  -9  32390.70 1033.42  0. 1.0000     0. 
   3   8  -8   6008.26  344.48  0. 1.0000     0. 
  -3   8   8   6192.76  404.35  0. 1.0000     0. 
  -3   8   7   2630.17  475.54  0. 1.0000     0. 
  -3   8   7   3033.55  269.77  0. 1.0000     0. 
   3   8  -7   2983.89  232.50  0. 1.0000     0. 
  -3   8   6   2865.99  472.32  0. 1.0000     0. 
  -3   8   5   1828.79  375.18  0. 1.0000     0. 
  -3   8   4  10000.30  844.17  0. 1.0000     0. 
  -3   8   3   1098.34  293.77  0. 1.0000     0. 
  -3   8   2  56469.70 2258.43  0. 1.0000     0. 
  -3   8   1   2136.00  389.54  0. 1.0000     0. 
  -3   8   0    -50.54  165.57  0. 1.0000     0. 
  -3   8  -1   2480.73  422.08  0. 1.0000     0. 
  -3   8  -2  65267.60 2458.76  0. 1.0000     0. 
  -3   8  -3   1984.55  384.00  0. 1.0000     0. 
  -3  -8   4   8581.14  658.75  0. 1.0000     0. 
  -3  -8   5   1583.30  307.25  0. 1.0000     0. 
  -3  -8   6   2624.87  407.36  0. 1.0000     0. 
  -3  -8   7   3103.33  458.25  0. 1.0000     0. 
   3   8   7   3714.48  286.43  0. 1.0000     0. 
   3   8   7   3898.55  259.55  0. 1.0000     0. 
   3   8   8   6822.34  409.99  0. 1.0000     0. 
   3   8   8   6823.94  355.62  0. 1.0000     0. 
   3   8   9  31521.80 1080.11  0. 1.0000     0. 
   3   8   9  32181.40  990.07  0. 1.0000     0. 
   3   8  10   1404.31  198.27  0. 1.0000     0. 
   3   8  10   1044.30  143.16  0. 1.0000     0. 
   3   8  11   5472.52  381.80  0. 1.0000     0. 
   3   8  12    121.71  107.28  0. 1.0000     0. 
   3   8  13    208.31  124.12  0. 1.0000     0. 
   3   8  14    614.11  143.12  0. 1.0000     0. 
   3   8  15   1097.67  152.84  0. 1.0000     0. 
   3   8  16   2760.95  200.20  0. 1.0000     0. 
  -3   8 -16   2559.68  191.14  0. 1.0000     0. 
   3   9 -16    451.68   76.14  0. 1.0000     0. 
   3   9 -15    177.19   68.80  0. 1.0000     0. 
   3   9 -14    934.88  132.93  0. 1.0000     0. 
   3   9 -13   3316.00  250.09  0. 1.0000     0. 
   3   9 -12   3083.69  252.26  0. 1.0000     0. 
   3  -9  11   2558.04  235.97  0. 1.0000     0. 
   3   9 -11   3338.50  274.14  0. 1.0000     0. 
   3   9 -10  12176.00  544.88  0. 1.0000     0. 
   3   9  -9   8447.18  432.97  0. 1.0000     0. 
   3   9  -8  28478.40  928.74  0. 1.0000     0. 
  -3   9   8  27174.40 1011.59  0. 1.0000     0. 
   3   9  -7   2241.50  207.39  0. 1.0000     0. 
  -3   9   7   2037.36  232.94  0. 1.0000     0. 
   3   9  -6   2860.03  221.80  0. 1.0000     0. 
  -3   9   6   2173.32  236.63  0. 1.0000     0. 
  -3   9   5   8306.97  438.43  0. 1.0000     0. 
  -3   9   5   7789.97  777.19  0. 1.0000     0. 
  -3   9   4   2040.51  415.57  0. 1.0000     0. 
  -3   9   3   5146.53  608.17  0. 1.0000     0. 
  -3   9   2  19290.60 1220.14  0. 1.0000     0. 
  -3   9   1   3504.64  514.73  0. 1.0000     0. 
  -3   9   0  59322.60 2366.30  0. 1.0000     0. 
  -3   9  -1   4849.10  601.76  0. 1.0000     0. 
  -3   9  -2  16924.80 1131.76  0. 1.0000     0. 
  -3   9  -3   5467.92  639.14  0. 1.0000     0. 
   3   9   5   9325.89  424.43  0. 1.0000     0. 
  -3   9  -5   8769.34  454.40  0. 1.0000     0. 
   3   9   6   2296.23  204.61  0. 1.0000     0. 
  -3   9  -6   2520.89  236.68  0. 1.0000     0. 
   3   9   7   2968.08  258.46  0. 1.0000     0. 
   3   9   7   2799.61  223.43  0. 1.0000     0. 
  -3   9  -7   2680.39  254.23  0. 1.0000     0. 
   3   9   8  28750.20  970.62  0. 1.0000     0. 
   3   9   8  26698.10  889.31  0. 1.0000     0. 
   3   9   9   8916.28  476.89  0. 1.0000     0. 
   3   9   9   8315.31  412.63  0. 1.0000     0. 
   3   9  10  11344.10  552.58  0. 1.0000     0. 
   3   9  11   3190.75  288.11  0. 1.0000     0. 
   3   9  12   3398.33  283.01  0. 1.0000     0. 
   3   9  13   2884.27  245.18  0. 1.0000     0. 
  -3   9 -13   3000.60  257.78  0. 1.0000     0. 
  -3   9 -14   1126.86  153.44  0. 1.0000     0. 
   3   9  14    936.67  140.52  0. 1.0000     0. 
   3   9  15    320.27   87.59  0. 1.0000     0. 
  -3   9 -15    225.89   75.87  0. 1.0000     0. 
  -3   9 -16    564.80   85.99  0. 1.0000     0. 
   3   9  16    696.15   94.57  0. 1.0000     0. 
   3  10 -15   1440.16  132.05  0. 1.0000     0. 
   3  10 -14   1424.95  145.28  0. 1.0000     0. 
   3  10 -13    757.19  116.43  0. 1.0000     0. 
   3  10 -12   2023.04  199.84  0. 1.0000     0. 
   3  10 -11   1963.49  203.98  0. 1.0000     0. 
   3 -10  11   2132.62  214.33  0. 1.0000     0. 
   3  10 -10    350.77  113.61  0. 1.0000     0. 
   3  10  -9   6574.55  377.17  0. 1.0000     0. 
   3  10  -8  11337.40  513.15  0. 1.0000     0. 
  -3  10   7   6106.23  410.50  0. 1.0000     0. 
   3  10  -7   5934.81  347.60  0. 1.0000     0. 
  -3  10   6    969.40  168.43  0. 1.0000     0. 
   3  10  -6   1243.13  158.70  0. 1.0000     0. 
  -3  10   5   2229.79  230.69  0. 1.0000     0. 
  -3  10   4  12993.90  578.02  0. 1.0000     0. 
  -3  10   4  13234.30  614.03  0. 1.0000     0. 
  -3  10   3   5530.37  348.43  0. 1.0000     0. 
  -3  10   3   5711.68  672.31  0. 1.0000     0. 
  -3  10   3   5244.36  366.95  0. 1.0000     0. 
  -3  10   2    328.95  215.35  0. 1.0000     0. 
  -3  10   2    336.08   94.60  0. 1.0000     0. 
  -3  10   1   5823.70  341.06  0. 1.0000     0. 
  -3  10   1   5529.77  657.53  0. 1.0000     0. 
  -3  10   0    180.01   91.12  0. 1.0000     0. 
  -3  10   0    347.58  200.21  0. 1.0000     0. 
   3  10   1   6844.48  352.80  0. 1.0000     0. 
  -3  10  -1   7742.55  768.44  0. 1.0000     0. 
  -3  10  -1   7202.52  376.19  0. 1.0000     0. 
  -3  10  -2    367.40  112.34  0. 1.0000     0. 
  -3  10  -2    347.20   99.76  0. 1.0000     0. 
   3  10   2    215.21   78.04  0. 1.0000     0. 
  -3  10  -2     92.80  184.86  0. 1.0000     0. 
   3  10   3   5225.55  306.71  0. 1.0000     0. 
   3  10   3   4645.38  331.30  0. 1.0000     0. 
  -3  10  -3   5317.90  348.01  0. 1.0000     0. 
   3  10   4  13488.90  545.11  0. 1.0000     0. 
  -3  10  -4  12911.40  589.60  0. 1.0000     0. 
   3  10   5   1980.89  193.64  0. 1.0000     0. 
  -3  10  -5   2312.25  232.57  0. 1.0000     0. 
   3  10   6   1521.51  171.85  0. 1.0000     0. 
  -3  10  -6   1972.05  220.36  0. 1.0000     0. 
   3  10   7   5170.24  321.06  0. 1.0000     0. 
  -3  10  -7   5245.42  361.71  0. 1.0000     0. 
   3  10   8  10713.20  486.30  0. 1.0000     0. 
  -3  10  -8  10520.90  538.19  0. 1.0000     0. 
   3  10   9   6646.65  390.83  0. 1.0000     0. 
  -3  10  -9   6745.38  420.97  0. 1.0000     0. 
  -3  10 -10    318.48  121.14  0. 1.0000     0. 
   3  10  10    133.54   95.55  0. 1.0000     0. 
   3  10  11   2862.07  250.34  0. 1.0000     0. 
  -3  10 -11   2726.75  255.42  0. 1.0000     0. 
  -3  10 -12   1508.40  181.07  0. 1.0000     0. 
   3  10  12   1798.43  193.27  0. 1.0000     0. 
  -3  10 -13    621.05  119.56  0. 1.0000     0. 
   3  10  13    518.81  109.42  0. 1.0000     0. 
   3  10  14   1447.92  152.16  0. 1.0000     0. 
  -3  10 -14   1457.02  157.24  0. 1.0000     0. 
   3  10  15   1220.68  119.23  0. 1.0000     0. 
  -3  10 -15   1327.00  131.35  0. 1.0000     0. 
   3  11 -14   1305.19  129.82  0. 1.0000     0. 
   3  11 -13    178.04   72.45  0. 1.0000     0. 
   3  11 -12    336.67   99.44  0. 1.0000     0. 
   3  11 -11     66.60   76.98  0. 1.0000     0. 
   3 -11  11     94.26   84.25  0. 1.0000     0. 
   3  11 -10   2392.07  217.88  0. 1.0000     0. 
   3  11  -9    517.53  113.87  0. 1.0000     0. 
   3  11  -8   7132.82  385.78  0. 1.0000     0. 
   3  11  -7  21088.70  752.25  0. 1.0000     0. 
  -3  11   7  21076.80  849.72  0. 1.0000     0. 
   3  11  -6    283.89   97.07  0. 1.0000     0. 
  -3  11   6    555.53  145.90  0. 1.0000     0. 
  -3  11   5   7505.35  442.55  0. 1.0000     0. 
  -3  11   4   3292.17  280.32  0. 1.0000     0. 
  -3  11   4   3203.62  288.54  0. 1.0000     0. 
  -3  11   3   3148.64  267.64  0. 1.0000     0. 
  -3  11   3   3261.39  290.01  0. 1.0000     0. 
  -3  11   2   2370.28  234.64  0. 1.0000     0. 
  -3  11   2   2299.96  244.11  0. 1.0000     0. 
  -3  11   1   6054.78  398.05  0. 1.0000     0. 
  -3  11   1   6051.94  365.74  0. 1.0000     0. 
  -3  11   0   3178.83  257.96  0. 1.0000     0. 
  -3  11   0   3444.41  289.97  0. 1.0000     0. 
  -3  11  -1   6154.02  361.44  0. 1.0000     0. 
   3  11   1   6103.11  382.65  0. 1.0000     0. 
  -3  11  -1   6290.52  397.43  0. 1.0000     0. 
   3  11   2   2578.83  220.97  0. 1.0000     0. 
   3  11   2   2375.67  239.77  0. 1.0000     0. 
  -3  11  -2   2904.25  243.19  0. 1.0000     0. 
  -3  11  -2   2676.09  252.37  0. 1.0000     0. 
   3  11   3   2283.55  208.67  0. 1.0000     0. 
   3  11   3   2521.86  246.57  0. 1.0000     0. 
  -3  11  -3   2305.89  224.52  0. 1.0000     0. 
  -3  11  -3   2558.34  248.25  0. 1.0000     0. 
   3  11   4   3655.00  267.45  0. 1.0000     0. 
  -3  11  -4   3704.97  281.06  0. 1.0000     0. 
  -3  11  -4   3206.11  286.85  0. 1.0000     0. 
   3  11   5   7825.78  411.92  0. 1.0000     0. 
  -3  11  -5   8527.23  470.67  0. 1.0000     0. 
  -3  11  -6    344.23  120.83  0. 1.0000     0. 
  -3  11  -7  19378.90  784.45  0. 1.0000     0. 
  -3  11  -8   7505.65  443.55  0. 1.0000     0. 
  -3  11  -9    439.09  123.51  0. 1.0000     0. 
  -3  11 -10   2444.94  240.63  0. 1.0000     0. 
  -3  11 -11     32.58   72.06  0. 1.0000     0. 
  -3  11 -12    406.04  105.90  0. 1.0000     0. 
  -3  11 -13    318.00   89.57  0. 1.0000     0. 
  -3  11 -14   1772.80  151.55  0. 1.0000     0. 
  -3  11 -14   1631.99  123.58  0. 1.0000     0. 
   3  12 -13   2572.22  174.94  0. 1.0000     0. 
   3  12 -12    366.21   88.16  0. 1.0000     0. 
   3  12 -11   1386.83  156.43  0. 1.0000     0. 
   3 -12  11   1612.29  171.32  0. 1.0000     0. 
   3  12 -10    575.78  111.20  0. 1.0000     0. 
   3  12  -9   8394.47  409.65  0. 1.0000     0. 
   3  12  -8   5097.30  312.73  0. 1.0000     0. 
   3  12  -7   1809.14  186.79  0. 1.0000     0. 
  -3  12   7   1501.22  217.81  0. 1.0000     0. 
  -3  12   6  15404.80  689.94  0. 1.0000     0. 
  -3  12   5   1682.77  220.65  0. 1.0000     0. 
  -3  12   4  14914.10  658.61  0. 1.0000     0. 
  -3  12   3   2194.57  248.54  0. 1.0000     0. 
  -3  12   3   1957.06  221.70  0. 1.0000     0. 
  -3  12   2   2352.26  238.59  0. 1.0000     0. 
  -3  12   2   2358.77  251.20  0. 1.0000     0. 
   3  12  -2   2281.30  235.15  0. 1.0000     0. 
   3  12  -1   3800.03  301.82  0. 1.0000     0. 
  -3  12   1   4385.58  314.21  0. 1.0000     0. 
  -3  12   1   3325.22  298.39  0. 1.0000     0. 
  -3  12   0  14645.10  620.12  0. 1.0000     0. 
   3  12   0  14182.90  638.40  0. 1.0000     0. 
  -3  12   0  14816.70  669.53  0. 1.0000     0. 
  -3  12  -1   4143.11  300.65  0. 1.0000     0. 
   3  12   1   3826.72  309.32  0. 1.0000     0. 
  -3  12  -1   3948.53  316.61  0. 1.0000     0. 
  -3  12  -2   2062.43  216.57  0. 1.0000     0. 
  -3  12  -2   2359.04  246.42  0. 1.0000     0. 
   3  12   2   1940.41  216.73  0. 1.0000     0. 
  -3  12  -3   2324.39  228.23  0. 1.0000     0. 
  -3  12  -3   2574.83  258.02  0. 1.0000     0. 
  -3  12  -4  16499.60  662.96  0. 1.0000     0. 
  -3  12  -4  17071.80  722.96  0. 1.0000     0. 
  -3  12  -5   1727.89  211.81  0. 1.0000     0. 
  -3  12  -5   1907.66  204.25  0. 1.0000     0. 
  -3  12  -6  14588.50  608.09  0. 1.0000     0. 
  -3  12  -6  15256.70  670.47  0. 1.0000     0. 
  -3  12  -7   1631.76  207.76  0. 1.0000     0. 
  -3  12  -7   1673.11  191.80  0. 1.0000     0. 
  -3  12  -8   6063.43  384.86  0. 1.0000     0. 
  -3  12  -9   7891.12  437.96  0. 1.0000     0. 
  -3  12 -10    608.20  129.82  0. 1.0000     0. 
  -3  12 -11   1321.74  166.55  0. 1.0000     0. 
  -3  12 -11   1352.86  143.88  0. 1.0000     0. 
  -3  12 -12    390.84   74.91  0. 1.0000     0. 
  -3  12 -12    509.57  104.24  0. 1.0000     0. 
  -3  12 -13   3395.32  178.79  0. 1.0000     0. 
  -3  12 -13   3248.55  211.02  0. 1.0000     0. 
   3  13 -11   2747.22  189.63  0. 1.0000     0. 
   3 -13  11   2835.48  202.67  0. 1.0000     0. 
   3  13 -10   4107.14  250.42  0. 1.0000     0. 
   3 -13  10   4693.62  289.15  0. 1.0000     0. 
   3  13  -9   2509.10  195.74  0. 1.0000     0. 
   3  13  -8   5696.55  311.73  0. 1.0000     0. 
  -3  13   6   2163.84  239.88  0. 1.0000     0. 
  -3  13   5    840.68  165.68  0. 1.0000     0. 
  -3  13   4   3862.47  312.79  0. 1.0000     0. 
  -3  13   3   4285.57  320.99  0. 1.0000     0. 
  -3  13   3   4034.94  327.89  0. 1.0000     0. 
   3  13  -3   3992.34  304.25  0. 1.0000     0. 
  -3  13   2   3229.02  278.17  0. 1.0000     0. 
  -3  13   2   2819.87  276.27  0. 1.0000     0. 
   3  13  -2   2979.87  265.06  0. 1.0000     0. 
  -3  13   1   1355.40  184.44  0. 1.0000     0. 
  -3  13   1   1963.86  231.30  0. 1.0000     0. 
   3  13  -1   1540.62  200.01  0. 1.0000     0. 
  -3  13   0  11440.90  536.47  0. 1.0000     0. 
   3  13   0  11393.60  556.01  0. 1.0000     0. 
  -3  13   0  11575.80  577.33  0. 1.0000     0. 
  -3  13  -1   2062.24  237.18  0. 1.0000     0. 
   3  13   1   1888.75  222.05  0. 1.0000     0. 
  -3  13  -1   1541.65  189.99  0. 1.0000     0. 
  -3  13  -2   3291.75  267.01  0. 1.0000     0. 
   3  13   2   2986.70  269.27  0. 1.0000     0. 
  -3  13  -2   2992.56  281.84  0. 1.0000     0. 
  -3  13  -3   4613.50  310.62  0. 1.0000     0. 
  -3  13  -3   3817.69  317.88  0. 1.0000     0. 
  -3  13  -4   3432.07  268.29  0. 1.0000     0. 
  -3  13  -4   3637.29  303.02  0. 1.0000     0. 
  -3  13  -5    988.21  152.59  0. 1.0000     0. 
  -3  13  -5    749.65  150.96  0. 1.0000     0. 
  -3  13  -6   2316.63  215.98  0. 1.0000     0. 
  -3  13  -6   2643.46  256.30  0. 1.0000     0. 
  -3  13  -7   1024.78  144.19  0. 1.0000     0. 
  -3  13  -7   1058.95  162.26  0. 1.0000     0. 
  -3  13  -8   6242.19  335.13  0. 1.0000     0. 
  -3  13  -8   6070.60  371.68  0. 1.0000     0. 
  -3  13  -9   3278.93  224.46  0. 1.0000     0. 
  -3  13  -9   2962.24  247.78  0. 1.0000     0. 
  -3  13 -10   4636.00  253.01  0. 1.0000     0. 
  -3  13 -10   3826.00  271.25  0. 1.0000     0. 
  -3  13 -11   2633.79  173.90  0. 1.0000     0. 
  -3  13 -11   2459.06  199.91  0. 1.0000     0. 
  -3  13 -12    829.80   85.76  0. 1.0000     0. 
  -3  13 -12    672.62   97.41  0. 1.0000     0. 
   3 -14  10   7022.48  330.26  0. 1.0000     0. 
   3 -14   9   1242.11  153.44  0. 1.0000     0. 
  -3  14   5   1306.01  185.34  0. 1.0000     0. 
  -3  14   4   6771.95  409.51  0. 1.0000     0. 
   3  14  -3   1101.50  159.50  0. 1.0000     0. 
  -3  14   3   1157.13  178.66  0. 1.0000     0. 
  -3  14   2   2522.93  242.13  0. 1.0000     0. 
  -3  14   2   2489.20  247.16  0. 1.0000     0. 
   3  14  -2   2527.89  237.89  0. 1.0000     0. 
  -3  14   1    120.77   96.57  0. 1.0000     0. 
  -3  14   1    153.90   97.00  0. 1.0000     0. 
   3  14  -1    155.68   79.15  0. 1.0000     0. 
  -3  14   0    685.54  141.77  0. 1.0000     0. 
   3  14   0    630.03  138.27  0. 1.0000     0. 
  -3  14   0    562.39  133.17  0. 1.0000     0. 
  -3  14  -1    -10.73  100.49  0. 1.0000     0. 
   3  14   1    -14.14   77.78  0. 1.0000     0. 
  -3  14  -1     88.21   96.83  0. 1.0000     0. 
  -3  14  -2   1884.57  216.42  0. 1.0000     0. 
  -3  14  -2   2192.19  212.86  0. 1.0000     0. 
  -3  14  -3    662.55  136.26  0. 1.0000     0. 
  -3  14  -3    811.29  133.38  0. 1.0000     0. 
  -3  14  -4   8200.26  410.14  0. 1.0000     0. 
  -3  14  -4   7630.15  442.13  0. 1.0000     0. 
  -3  14  -5   1325.58  161.78  0. 1.0000     0. 
  -3  14  -5   1201.84  174.79  0. 1.0000     0. 
  -3  14  -6   5644.03  315.12  0. 1.0000     0. 
  -3  14  -6   5122.38  339.62  0. 1.0000     0. 
  -3  14  -7   2653.55  205.89  0. 1.0000     0. 
  -3  14  -7   2806.14  239.09  0. 1.0000     0. 
  -3  14  -8    854.19  115.25  0. 1.0000     0. 
  -3  14  -8    898.03  138.98  0. 1.0000     0. 
  -3  14  -9    992.66  112.93  0. 1.0000     0. 
  -3  14  -9    986.14  136.51  0. 1.0000     0. 
  -3  14 -10   6290.77  271.31  0. 1.0000     0. 
  -3  14 -10   6241.67  312.91  0. 1.0000     0. 
  -3  14 -11   1922.45  150.37  0. 1.0000     0. 
   3 -15   9   3057.10  200.38  0. 1.0000     0. 
   3 -15   8    801.73  126.71  0. 1.0000     0. 
   3 -15   7   2092.96  197.00  0. 1.0000     0. 
  -3  15   5   1079.63  161.56  0. 1.0000     0. 
  -3  15   4   3145.82  257.33  0. 1.0000     0. 
  -3  15   3   5037.50  325.87  0. 1.0000     0. 
  -3  15   2   1438.47  180.10  0. 1.0000     0. 
   3  15  -2   1406.47  169.89  0. 1.0000     0. 
  -3  15   1    922.15  152.93  0. 1.0000     0. 
   3 -15   1   1188.20  160.07  0. 1.0000     0. 
  -3  15   1   1435.17  177.65  0. 1.0000     0. 
   3  15  -1   1221.89  156.77  0. 1.0000     0. 
  -3  15   0    143.85   82.34  0. 1.0000     0. 
  -3  15   0    -41.49   92.87  0. 1.0000     0. 
  -3  15  -1   1424.90  172.60  0. 1.0000     0. 
  -3  15  -1   1535.11  186.59  0. 1.0000     0. 
  -3  15  -2   1464.87  169.88  0. 1.0000     0. 
  -3  15  -2   1253.74  167.67  0. 1.0000     0. 
  -3  15  -3   4829.63  294.18  0. 1.0000     0. 
  -3  15  -3   4373.99  308.34  0. 1.0000     0. 
  -3  15  -4   3394.15  238.95  0. 1.0000     0. 
  -3  15  -4   3013.07  253.12  0. 1.0000     0. 
  -3  15  -5    766.83  130.22  0. 1.0000     0. 
  -3  15  -5    908.83  127.82  0. 1.0000     0. 
  -3  15  -6   2079.94  170.37  0. 1.0000     0. 
  -3  15  -6   2192.61  200.39  0. 1.0000     0. 
  -3  15  -7   2040.08  161.71  0. 1.0000     0. 
  -3  15  -7   1955.68  183.30  0. 1.0000     0. 
  -3  15  -8    643.91  103.01  0. 1.0000     0. 
  -3  15  -8    630.42   88.14  0. 1.0000     0. 
  -3  15  -9   2864.97  160.50  0. 1.0000     0. 
  -3  15  -9   2497.10  177.50  0. 1.0000     0. 
   3 -16   8   1248.26  118.54  0. 1.0000     0. 
   3 -16   7   1538.91  142.94  0. 1.0000     0. 
   3 -16   6    953.56  125.74  0. 1.0000     0. 
   3 -16   5     85.49   77.61  0. 1.0000     0. 
   3 -16   4    876.20  131.07  0. 1.0000     0. 
  -3  16   3   4996.52  295.95  0. 1.0000     0. 
   3 -16   3   5124.28  295.94  0. 1.0000     0. 
  -3  16   2   1918.78  183.81  0. 1.0000     0. 
   3 -16   2   2117.23  183.42  0. 1.0000     0. 
  -3  16   1   3707.78  252.77  0. 1.0000     0. 
  -3  16   0   1177.51  146.85  0. 1.0000     0. 
  -3  16   0   1202.20  148.67  0. 1.0000     0. 
  -3  16  -1   3900.76  251.99  0. 1.0000     0. 
  -3  16  -1   3700.77  258.99  0. 1.0000     0. 
  -3  16  -2   2579.54  196.12  0. 1.0000     0. 
  -3  16  -2   1896.96  181.85  0. 1.0000     0. 
  -3  16  -3   4924.65  274.07  0. 1.0000     0. 
  -3  16  -3   4928.42  294.86  0. 1.0000     0. 
  -3  16  -4   1107.95  127.48  0. 1.0000     0. 
  -3  16  -4   1036.27  130.51  0. 1.0000     0. 
  -3  16  -5     28.00   55.05  0. 1.0000     0. 
  -3  16  -5     33.24   62.72  0. 1.0000     0. 
  -3  16  -6    909.66  116.21  0. 1.0000     0. 
  -3  16  -6    979.64  105.47  0. 1.0000     0. 
  -3  16  -7   1248.24  123.34  0. 1.0000     0. 
  -3  17   2   1930.54  156.89  0. 1.0000     0. 
  -3  17   1   3018.28  200.33  0. 1.0000     0. 
  -3  17   0   1334.91  132.15  0. 1.0000     0. 
  -3  17  -1   2940.91  188.50  0. 1.0000     0. 
  -3  17  -2   1812.22  144.95  0. 1.0000     0. 
  -3  17  -3   1784.63  135.96  0. 1.0000     0. 
  -3  17  -3   1660.83  140.10  0. 1.0000     0. 
  -4   0   0  41329.39 1460.65  0. 1.0000     0. 
  -4   0   1  60364.20 1947.11  0. 1.0000     0. 
  -4   0  -1  58403.30 1838.10  0. 1.0000     0. 
  -4   0  -2  20926.80  882.00  0. 1.0000     0. 
  -4   0   2  21753.30 1039.13  0. 1.0000     0. 
  -4   0  -3   6128.46  420.20  0. 1.0000     0. 
  -4   0   3   6268.67  554.05  0. 1.0000     0. 
  -4   0   4   3328.17  429.87  0. 1.0000     0. 
  -4   0   5    258.01  213.65  0. 1.0000     0. 
  -4   0   6  11291.30  866.43  0. 1.0000     0. 
  -4   0   7    910.09  276.30  0. 1.0000     0. 
  -4   0   8  22803.10 1389.07  0. 1.0000     0. 
  -4   0   9    602.04  260.21  0. 1.0000     0. 
   4   0  10   5370.38  357.38  0. 1.0000     0. 
   4   0 -10   5979.90  311.14  0. 1.0000     0. 
   4   0  11  11645.40  563.38  0. 1.0000     0. 
   4   0 -11  11266.40  468.32  0. 1.0000     0. 
   4   0  12  73793.80 2028.10  0. 1.0000     0. 
   4   0 -12  71580.20 1876.22  0. 1.0000     0. 
   4   0  13   5999.43  384.94  0. 1.0000     0. 
   4   0 -13   5664.03  314.46  0. 1.0000     0. 
   4   0  14   6963.18  409.40  0. 1.0000     0. 
   4   0 -14   7065.65  350.12  0. 1.0000     0. 
   4   0  15   2045.36  203.19  0. 1.0000     0. 
  -4   0  15   2302.43  233.72  0. 1.0000     0. 
  -4   0  16    236.12  106.80  0. 1.0000     0. 
  -4   0  17   2697.47  211.47  0. 1.0000     0. 
  -4   0  18   2819.46  191.42  0. 1.0000     0. 
  -4   1  18   1737.94  149.87  0. 1.0000     0. 
  -4   1  17    532.53  115.88  0. 1.0000     0. 
  -4   1  16   2369.94  222.84  0. 1.0000     0. 
   4   1 -15    975.14  129.11  0. 1.0000     0. 
  -4   1  15   1030.69  166.68  0. 1.0000     0. 
   4   1 -14   5442.79  307.81  0. 1.0000     0. 
   4   1 -13   3408.23  244.82  0. 1.0000     0. 
   4   1 -12   2043.11  193.75  0. 1.0000     0. 
   4   1 -11   3347.07  238.59  0. 1.0000     0. 
   4   1 -10   2811.89  211.16  0. 1.0000     0. 
  -4   1   9    489.52  270.75  0. 1.0000     0. 
  -4   1   8   2082.82  415.09  0. 1.0000     0. 
  -4   1   7   1052.83  316.68  0. 1.0000     0. 
  -4   1   6   4000.96  522.68  0. 1.0000     0. 
  -4   1   5  15719.20 1001.33  0. 1.0000     0. 
  -4   1   4  14634.80  922.28  0. 1.0000     0. 
  -4   1   3   9746.88  711.64  0. 1.0000     0. 
  -4  -1  -2  35266.80 1158.29  0. 1.0000     0. 
  -4   1   2  33553.50 1404.08  0. 1.0000     0. 
  -4   1   1 161348.00 4356.74  0. 1.0000     0. 
  -4  -1  -1 165487.00 4121.05  0. 1.0000     0. 
  -4  -1   0  53597.60 1718.98  0. 1.0000     0. 
  -4   1   0  54099.20 1815.64  0. 1.0000     0. 
  -4   1  -1 172984.98 4480.41  0. 1.0000     0. 
  -4  -1   1 175158.02 4490.27  0. 1.0000     0. 
  -4   1  -2  33996.11 1272.22  0. 1.0000     0. 
  -4  -1   2  33693.30 1350.00  0. 1.0000     0. 
  -4   1  -3  11679.10  650.75  0. 1.0000     0. 
  -4  -1   3  12021.30  764.68  0. 1.0000     0. 
  -4  -1   4  14700.20  901.84  0. 1.0000     0. 
  -4   1  -4  15689.90  754.13  0. 1.0000     0. 
  -4  -1   5  17457.90 1029.48  0. 1.0000     0. 
  -4  -1   6   4532.97  539.86  0. 1.0000     0. 
  -4  -1   7    925.33  269.05  0. 1.0000     0. 
  -4  -1   8   2111.65  417.97  0. 1.0000     0. 
  -4  -1   9    589.27  267.29  0. 1.0000     0. 
   4   1  10   2851.55  271.93  0. 1.0000     0. 
   4  -1 -10   3247.71  224.11  0. 1.0000     0. 
   4   1  11   4767.06  359.28  0. 1.0000     0. 
   4  -1 -11   3867.46  251.23  0. 1.0000     0. 
   4  -1 -12   1488.11  158.15  0. 1.0000     0. 
   4   1  12   1537.52  212.43  0. 1.0000     0. 
   4   1  13   3535.59  312.14  0. 1.0000     0. 
   4  -1 -13   2837.03  215.45  0. 1.0000     0. 
   4   1  14   5036.54  355.61  0. 1.0000     0. 
  -4  -1  15   1096.07  168.11  0. 1.0000     0. 
   4   1  15    943.13  156.32  0. 1.0000     0. 
  -4  -1  16   2845.83  239.77  0. 1.0000     0. 
   4   1  16   2292.43  203.60  0. 1.0000     0. 
  -4  -1  17    303.28   97.03  0. 1.0000     0. 
  -4  -1  18   1706.02  147.66  0. 1.0000     0. 
  -4   2  18   2249.09  163.34  0. 1.0000     0. 
  -4   2  17   3955.75  249.11  0. 1.0000     0. 
  -4   2  16   2717.70  221.59  0. 1.0000     0. 
   4   2 -16   2433.58  179.83  0. 1.0000     0. 
  -4   2  15   2304.58  224.35  0. 1.0000     0. 
   4   2 -15   1754.53  165.16  0. 1.0000     0. 
   4   2 -14   2627.70  217.61  0. 1.0000     0. 
   4   2 -13   1131.80  145.24  0. 1.0000     0. 
   4   2 -12   7187.16  372.54  0. 1.0000     0. 
   4   2 -11   3548.16  251.65  0. 1.0000     0. 
   4   2 -10   6293.47  331.55  0. 1.0000     0. 
  -4   2   9   8301.61  876.23  0. 1.0000     0. 
  -4   2   8    392.01  198.32  0. 1.0000     0. 
  -4   2   7  24072.90 1402.91  0. 1.0000     0. 
  -4   2   6  25273.00 1387.72  0. 1.0000     0. 
  -4   2   5  56911.60 2201.66  0. 1.0000     0. 
  -4   2   4  18883.40 1088.81  0. 1.0000     0. 
  -4   2   3  84677.61 2740.68  0. 1.0000     0. 
  -4   2   2   8471.84  655.62  0. 1.0000     0. 
  -4  -2  -1  28098.40  997.23  0. 1.0000     0. 
  -4   2   1  27157.20 1229.54  0. 1.0000     0. 
  -4   2   0    823.38  210.54  0. 1.0000     0. 
  -4  -2   0    629.77  158.51  0. 1.0000     0. 
  -4   2  -1  26964.70 1171.86  0. 1.0000     0. 
  -4  -2   1  28477.80 1129.42  0. 1.0000     0. 
  -4   2  -2   8301.13  591.61  0. 1.0000     0. 
  -4  -2   2   8155.46  581.16  0. 1.0000     0. 
  -4  -2   3  87011.30 2679.16  0. 1.0000     0. 
  -4   2  -3  88280.60 2608.22  0. 1.0000     0. 
  -4  -2   4  15346.80  916.42  0. 1.0000     0. 
  -4   2  -4  17307.90  854.54  0. 1.0000     0. 
  -4   2  -5  58096.90 1865.48  0. 1.0000     0. 
  -4  -2   5  53357.40 2064.43  0. 1.0000     0. 
  -4  -2   6  21676.50 1217.17  0. 1.0000     0. 
  -4  -2   7  23181.60 1328.41  0. 1.0000     0. 
  -4  -2   8    533.44  234.21  0. 1.0000     0. 
  -4  -2   9   9198.96  881.75  0. 1.0000     0. 
   4   2  10   6608.96  429.99  0. 1.0000     0. 
   4  -2 -10   7626.33  358.65  0. 1.0000     0. 
   4   2  11   2513.17  273.95  0. 1.0000     0. 
   4  -2 -11   2689.83  204.43  0. 1.0000     0. 
   4   2  12   6944.48  445.50  0. 1.0000     0. 
   4   2  13   1066.63  193.30  0. 1.0000     0. 
   4   2  14   2346.94  251.02  0. 1.0000     0. 
  -4  -2  15   2361.00  227.75  0. 1.0000     0. 
   4   2  15   1971.93  221.46  0. 1.0000     0. 
  -4  -2  16   2568.10  216.89  0. 1.0000     0. 
   4   2  16   2394.60  213.98  0. 1.0000     0. 
  -4  -2  17   4444.14  263.44  0. 1.0000     0. 
   4   2  17   3602.63  230.91  0. 1.0000     0. 
  -4  -2  18   2712.62  182.74  0. 1.0000     0. 
  -4   3  17    516.11  106.67  0. 1.0000     0. 
  -4   3  16   6243.68  329.14  0. 1.0000     0. 
   4   3 -16   5501.95  284.32  0. 1.0000     0. 
  -4   3  15   4559.65  293.89  0. 1.0000     0. 
   4   3 -15   4118.96  264.59  0. 1.0000     0. 
   4   3 -14  13434.50  547.59  0. 1.0000     0. 
   4   3 -13   1886.12  195.11  0. 1.0000     0. 
   4   3 -12   7877.06  400.11  0. 1.0000     0. 
   4   3 -11   8459.74  408.65  0. 1.0000     0. 
   4   3 -10   1484.05  163.64  0. 1.0000     0. 
   4   3  -9   8190.10  379.19  0. 1.0000     0. 
  -4   3   9   7922.24  845.92  0. 1.0000     0. 
  -4   3   8  10266.50  939.61  0. 1.0000     0. 
  -4   3   7   5527.60  653.62  0. 1.0000     0. 
  -4   3   6    991.24  318.39  0. 1.0000     0. 
  -4   3   5  20475.50 1211.51  0. 1.0000     0. 
  -4   3   4  34087.00 1575.20  0. 1.0000     0. 
  -4   3   3  52459.80 2022.40  0. 1.0000     0. 
  -4   3   2  34224.50 1490.05  0. 1.0000     0. 
  -4   3   1  11112.30  763.50  0. 1.0000     0. 
  -4   3   0  31153.90 1367.18  0. 1.0000     0. 
  -4  -3   0  34296.70 1176.77  0. 1.0000     0. 
  -4   3  -1   9765.80  681.53  0. 1.0000     0. 
  -4  -3   1   9598.08  587.92  0. 1.0000     0. 
  -4   3  -2  31368.40 1344.39  0. 1.0000     0. 
  -4  -3   2  32137.80 1269.72  0. 1.0000     0. 
  -4   3  -3  51198.70 1832.95  0. 1.0000     0. 
  -4  -3   3  51615.10 1829.72  0. 1.0000     0. 
  -4  -3   4  31316.40 1402.29  0. 1.0000     0. 
  -4   3  -4  33588.60 1362.99  0. 1.0000     0. 
  -4  -3   5  18204.20 1063.36  0. 1.0000     0. 
  -4   3  -5  19615.90  982.67  0. 1.0000     0. 
  -4  -3   6   1178.36  290.76  0. 1.0000     0. 
  -4  -3   7   4085.88  538.91  0. 1.0000     0. 
  -4  -3   8  13005.80 1015.24  0. 1.0000     0. 
   4   3   9   7693.67  447.03  0. 1.0000     0. 
  -4  -3   9   6609.62  745.23  0. 1.0000     0. 
   4  -3 -10   1597.80  158.22  0. 1.0000     0. 
   4   3  10   1450.51  214.66  0. 1.0000     0. 
   4   3  11   8197.80  493.03  0. 1.0000     0. 
   4   3  12   8189.09  500.23  0. 1.0000     0. 
   4   3  13   1923.15  244.64  0. 1.0000     0. 
   4   3  14  12282.60  600.93  0. 1.0000     0. 
  -4  -3  15   5718.80  334.70  0. 1.0000     0. 
   4   3  15   5025.28  344.57  0. 1.0000     0. 
  -4  -3  16   5608.14  313.14  0. 1.0000     0. 
   4   3  16   5045.03  318.49  0. 1.0000     0. 
  -4  -3  17    812.60  116.18  0. 1.0000     0. 
   4   3  17    675.70  109.74  0. 1.0000     0. 
  -4   4  17    208.65   77.64  0. 1.0000     0. 
   4   4 -17    137.48   56.24  0. 1.0000     0. 
  -4   4  16     53.20   81.64  0. 1.0000     0. 
   4   4 -16     82.34   60.80  0. 1.0000     0. 
  -4   4  15    795.15  136.10  0. 1.0000     0. 
   4   4 -15    729.00  125.49  0. 1.0000     0. 
  -4   4  14  10264.00  455.77  0. 1.0000     0. 
   4   4 -14   8663.24  426.78  0. 1.0000     0. 
   4   4 -13   1529.05  180.82  0. 1.0000     0. 
   4   4 -12  15358.00  609.76  0. 1.0000     0. 
   4   4 -11   5342.43  322.31  0. 1.0000     0. 
   4   4 -10  25757.10  841.18  0. 1.0000     0. 
   4   4  -9  20357.60  694.99  0. 1.0000     0. 
  -4   4   9  19412.20 1379.99  0. 1.0000     0. 
  -4   4   8  26993.40 1605.16  0. 1.0000     0. 
  -4   4   7   3190.11  522.19  0. 1.0000     0. 
  -4   4   6   3048.42  484.66  0. 1.0000     0. 
  -4   4   5   4778.43  580.47  0. 1.0000     0. 
  -4   4   4  17372.20 1096.31  0. 1.0000     0. 
  -4   4   3   6339.46  627.78  0. 1.0000     0. 
  -4   4   2   1039.97  295.41  0. 1.0000     0. 
  -4   4   1  17169.50 1005.59  0. 1.0000     0. 
  -4   4   0   6291.22  586.76  0. 1.0000     0. 
  -4   4  -1  17756.30 1001.41  0. 1.0000     0. 
  -4  -4   1  16788.40  800.24  0. 1.0000     0. 
  -4   4  -2    777.96  241.13  0. 1.0000     0. 
  -4  -4   2    676.37  185.87  0. 1.0000     0. 
  -4  -4   3   5828.66  511.74  0. 1.0000     0. 
  -4   4  -3   5678.59  548.61  0. 1.0000     0. 
  -4  -4   4  19108.00 1047.26  0. 1.0000     0. 
  -4   4  -4  20645.20 1076.52  0. 1.0000     0. 
  -4   4  -5   5994.09  556.48  0. 1.0000     0. 
  -4  -4   5   5130.25  544.58  0. 1.0000     0. 
  -4  -4   6   1472.75  326.98  0. 1.0000     0. 
  -4  -4   7   4241.62  550.62  0. 1.0000     0. 
  -4  -4   8  24737.10 1450.52  0. 1.0000     0. 
   4   4   9  20468.60  835.14  0. 1.0000     0. 
   4  -4  -9  22422.00  724.20  0. 1.0000     0. 
   4   4  10  23776.30  923.10  0. 1.0000     0. 
   4   4  11   5201.37  389.59  0. 1.0000     0. 
   4   4  12  14883.30  704.00  0. 1.0000     0. 
   4   4  13   1689.06  235.80  0. 1.0000     0. 
  -4  -4  14  10735.80  484.05  0. 1.0000     0. 
   4   4  14  10549.50  551.17  0. 1.0000     0. 
  -4  -4  15   1081.63  153.06  0. 1.0000     0. 
   4   4  15    717.89  147.54  0. 1.0000     0. 
  -4  -4  16     42.10   72.99  0. 1.0000     0. 
   4   4  16    673.00  137.47  0. 1.0000     0. 
   4   4  17    205.01   78.27  0. 1.0000     0. 
  -4  -4  17    161.82   71.94  0. 1.0000     0. 
   4   5 -17    209.59   56.13  0. 1.0000     0. 
  -4   5  16   1586.89  144.63  0. 1.0000     0. 
   4   5 -16   1384.22  136.93  0. 1.0000     0. 
  -4   5  15   1283.74  147.71  0. 1.0000     0. 
   4   5 -15   1211.99  148.88  0. 1.0000     0. 
  -4   5  14   4577.49  279.83  0. 1.0000     0. 
   4   5 -14   3523.83  261.40  0. 1.0000     0. 
   4   5 -13   5800.25  345.89  0. 1.0000     0. 
   4   5 -12   2449.75  228.07  0. 1.0000     0. 
   4   5 -11   5625.89  338.52  0. 1.0000     0. 
   4   5 -10   9614.78  446.85  0. 1.0000     0. 
   4   5  -9   1082.64  147.38  0. 1.0000     0. 
  -4   5   8   3534.29  556.37  0. 1.0000     0. 
   4   5  -8   3326.54  233.53  0. 1.0000     0. 
  -4   5   7  12268.40 1028.06  0. 1.0000     0. 
  -4   5   6    670.90  278.50  0. 1.0000     0. 
  -4   5   5    232.07  197.10  0. 1.0000     0. 
  -4   5   4  21854.20 1273.91  0. 1.0000     0. 
  -4   5   3   2943.39  453.71  0. 1.0000     0. 
  -4   5   2  44977.50 1874.10  0. 1.0000     0. 
  -4   5   1  13508.10  913.68  0. 1.0000     0. 
  -4   5   0  62952.50 2300.63  0. 1.0000     0. 
  -4   5  -1  13153.00  894.26  0. 1.0000     0. 
  -4   5  -2  41353.40 1741.19  0. 1.0000     0. 
  -4   5  -3   2545.25  384.51  0. 1.0000     0. 
  -4  -5   3   2811.30  365.72  0. 1.0000     0. 
  -4  -5   4  20515.40 1101.29  0. 1.0000     0. 
  -4   5  -4  22296.90 1183.33  0. 1.0000     0. 
  -4  -5   5    252.07  175.94  0. 1.0000     0. 
  -4   5  -5    324.75  167.62  0. 1.0000     0. 
  -4  -5   6    665.23  249.29  0. 1.0000     0. 
  -4  -5   7   9640.32  842.25  0. 1.0000     0. 
   4   5   8   3543.30  302.23  0. 1.0000     0. 
  -4  -5   8   3620.75  527.55  0. 1.0000     0. 
   4   5   9   1114.56  192.19  0. 1.0000     0. 
   4   5   9   1157.09  139.50  0. 1.0000     0. 
   4   5  10   8162.33  502.13  0. 1.0000     0. 
   4   5  10   9453.27  415.23  0. 1.0000     0. 
   4   5  11   5132.44  393.52  0. 1.0000     0. 
   4   5  12   1158.84  215.49  0. 1.0000     0. 
   4   5  13   6917.31  448.17  0. 1.0000     0. 
  -4  -5  14   5277.14  310.26  0. 1.0000     0. 
   4   5  14   4860.85  359.67  0. 1.0000     0. 
  -4  -5  15   1050.53  139.93  0. 1.0000     0. 
   4   5  15    628.80  135.48  0. 1.0000     0. 
  -4  -5  16   2144.25  172.07  0. 1.0000     0. 
   4   5  16   2210.84  197.65  0. 1.0000     0. 
   4   5  17    135.81   77.30  0. 1.0000     0. 
   4   6 -16   1202.43  123.77  0. 1.0000     0. 
   4   6 -15    302.25   85.09  0. 1.0000     0. 
   4   6 -14   5120.82  310.51  0. 1.0000     0. 
   4   6 -13    424.32  113.68  0. 1.0000     0. 
   4   6 -12  17865.20  682.60  0. 1.0000     0. 
   4   6 -11   4532.83  306.09  0. 1.0000     0. 
   4   6 -10   1905.76  197.71  0. 1.0000     0. 
   4   6  -9    220.62   97.33  0. 1.0000     0. 
   4  -6   9    105.93  106.63  0. 1.0000     0. 
   4   6  -8  22702.30  759.25  0. 1.0000     0. 
   4  -6   8  22508.70  831.63  0. 1.0000     0. 
  -4   6   7   2053.94  451.32  0. 1.0000     0. 
   4   6  -7   2370.93  193.26  0. 1.0000     0. 
  -4   6   6  44384.30 2085.43  0. 1.0000     0. 
  -4   6   5  12230.40  990.27  0. 1.0000     0. 
  -4   6   4   8394.82  786.59  0. 1.0000     0. 
  -4   6   3  10188.30  847.35  0. 1.0000     0. 
  -4   6   2   2021.85  370.52  0. 1.0000     0. 
  -4   6   1  48477.50 2018.19  0. 1.0000     0. 
  -4   6   0  10018.20  818.38  0. 1.0000     0. 
  -4   6  -1  48380.20 1992.83  0. 1.0000     0. 
  -4   6  -2   2497.09  412.67  0. 1.0000     0. 
  -4   6  -3   9426.26  780.91  0. 1.0000     0. 
  -4  -6   4   7145.03  625.56  0. 1.0000     0. 
  -4   6  -4   8282.26  725.64  0. 1.0000     0. 
  -4   6  -5  12099.00  893.10  0. 1.0000     0. 
  -4  -6   5   9695.09  778.94  0. 1.0000     0. 
  -4  -6   6  36641.30 1705.51  0. 1.0000     0. 
  -4  -6   7   1503.60  359.25  0. 1.0000     0. 
   4   6   7   2059.62  224.61  0. 1.0000     0. 
   4   6   8  22443.70  865.89  0. 1.0000     0. 
   4   6   8  22897.70  754.64  0. 1.0000     0. 
   4   6   9    -15.38  118.22  0. 1.0000     0. 
   4   6   9     25.90   61.43  0. 1.0000     0. 
   4   6  10   2059.84  185.83  0. 1.0000     0. 
   4   6  10   2145.15  263.22  0. 1.0000     0. 
   4   6  11   3727.94  331.73  0. 1.0000     0. 
   4   6  12  17195.10  757.61  0. 1.0000     0. 
   4   6  13    263.83  140.28  0. 1.0000     0. 
   4   6  14   5248.16  363.61  0. 1.0000     0. 
   4   6  15    228.62   96.61  0. 1.0000     0. 
   4   6  16   1223.84  146.74  0. 1.0000     0. 
   4   6  17   2637.62  175.69  0. 1.0000     0. 
   4   7 -16   3418.14  199.19  0. 1.0000     0. 
   4   7 -15   2924.54  206.54  0. 1.0000     0. 
   4   7 -14   4995.73  296.47  0. 1.0000     0. 
   4   7 -13   9664.87  455.20  0. 1.0000     0. 
   4   7 -12   3780.72  285.54  0. 1.0000     0. 
   4   7 -11   8757.56  443.42  0. 1.0000     0. 
   4   7 -10  13352.20  563.47  0. 1.0000     0. 
   4  -7  10  12796.90  584.66  0. 1.0000     0. 
   4   7  -9   2988.25  240.62  0. 1.0000     0. 
   4  -7   9   2746.91  268.72  0. 1.0000     0. 
   4   7  -8  10786.30  476.10  0. 1.0000     0. 
   4  -7   8  10613.40  535.02  0. 1.0000     0. 
   4   7  -7  15294.10  579.81  0. 1.0000     0. 
  -4   7   6  11323.50  990.07  0. 1.0000     0. 
  -4   7   5   2012.42  451.18  0. 1.0000     0. 
  -4   7   4   2817.01  479.26  0. 1.0000     0. 
  -4   7   3    752.88  285.98  0. 1.0000     0. 
  -4   7   2   5391.88  625.26  0. 1.0000     0. 
  -4   7   1   3218.19  487.48  0. 1.0000     0. 
  -4   7   0  19058.70 1209.73  0. 1.0000     0. 
  -4   7  -1   2366.19  415.59  0. 1.0000     0. 
  -4   7  -2   4963.40  587.48  0. 1.0000     0. 
  -4   7  -3   1102.57  304.46  0. 1.0000     0. 
  -4   7  -4   3082.09  477.40  0. 1.0000     0. 
  -4  -7   5   1904.25  346.24  0. 1.0000     0. 
   4   7   6  12129.20  548.49  0. 1.0000     0. 
   4   7   6  11464.50  469.85  0. 1.0000     0. 
   4   7   7  15784.70  670.59  0. 1.0000     0. 
   4   7   7  14980.40  578.99  0. 1.0000     0. 
   4   7   8  10439.90  541.62  0. 1.0000     0. 
   4   7   8  10759.70  467.62  0. 1.0000     0. 
   4   7   9   3130.27  293.71  0. 1.0000     0. 
   4   7   9   2496.10  211.25  0. 1.0000     0. 
   4   7  10  13831.10  654.04  0. 1.0000     0. 
   4   7  10  13267.00  539.36  0. 1.0000     0. 
   4   7  11   8868.63  510.80  0. 1.0000     0. 
   4   7  11   9043.74  411.36  0. 1.0000     0. 
   4   7  12   3514.48  320.77  0. 1.0000     0. 
   4   7  13   9205.56  497.73  0. 1.0000     0. 
   4   7  14   4003.74  298.36  0. 1.0000     0. 
   4   7  15   2410.13  212.44  0. 1.0000     0. 
   4   7  16   4041.69  240.21  0. 1.0000     0. 
  -4   7 -16   3630.22  211.23  0. 1.0000     0. 
   4   8 -16   1201.16  109.92  0. 1.0000     0. 
   4   8 -15   4066.02  236.87  0. 1.0000     0. 
   4   8 -14    534.66  111.47  0. 1.0000     0. 
   4   8 -13   1306.18  153.30  0. 1.0000     0. 
   4   8 -12   2094.65  210.15  0. 1.0000     0. 
   4   8 -11   6878.46  383.67  0. 1.0000     0. 
   4  -8  10   7378.31  428.40  0. 1.0000     0. 
   4   8 -10   7272.09  398.08  0. 1.0000     0. 
   4   8  -9   2278.27  219.69  0. 1.0000     0. 
   4  -8   9   2046.44  232.01  0. 1.0000     0. 
   4   8  -8   8082.19  410.57  0. 1.0000     0. 
   4   8  -7  20143.30  715.66  0. 1.0000     0. 
  -4   8   7  20770.50  801.94  0. 1.0000     0. 
   4   8  -6   6043.66  328.26  0. 1.0000     0. 
  -4   8   6   5995.34  376.33  0. 1.0000     0. 
  -4   8   5   7739.62  823.10  0. 1.0000     0. 
   4   8  -5   7676.45  364.79  0. 1.0000     0. 
  -4   8   5   7785.65  416.37  0. 1.0000     0. 
  -4   8   4   6566.25  747.28  0. 1.0000     0. 
  -4   8   3   3219.38  532.34  0. 1.0000     0. 
  -4   8   2    201.42  194.84  0. 1.0000     0. 
  -4   8   1   1362.68  366.40  0. 1.0000     0. 
  -4   8   0   6647.77  713.34  0. 1.0000     0. 
  -4   8  -1   2206.58  425.41  0. 1.0000     0. 
  -4   8  -2    184.92  150.60  0. 1.0000     0. 
  -4   8  -3   4363.05  584.75  0. 1.0000     0. 
  -4   8  -4   6825.11  734.10  0. 1.0000     0. 
   4   8   4   7497.68  364.45  0. 1.0000     0. 
   4   8   5   7534.30  418.29  0. 1.0000     0. 
   4   8   5   7744.54  378.94  0. 1.0000     0. 
   4   8   6   7709.21  427.23  0. 1.0000     0. 
   4   8   6   7167.80  370.43  0. 1.0000     0. 
   4   8   7  18309.90  743.42  0. 1.0000     0. 
   4   8   7  19003.70  683.28  0. 1.0000     0. 
   4   8   8   6152.39  399.58  0. 1.0000     0. 
   4   8   8   5849.95  336.68  0. 1.0000     0. 
   4   8   9   1731.85  180.54  0. 1.0000     0. 
   4   8   9   1573.06  217.24  0. 1.0000     0. 
   4   8  10   5558.82  388.09  0. 1.0000     0. 
   4   8  10   6153.30  339.71  0. 1.0000     0. 
   4   8  11   7935.57  470.53  0. 1.0000     0. 
   4   8  11   8579.29  398.50  0. 1.0000     0. 
   4   8  12   1799.86  222.47  0. 1.0000     0. 
   4   8  13   1190.53  181.12  0. 1.0000     0. 
  -4   8 -14    601.48  113.08  0. 1.0000     0. 
   4   8  14    250.14  101.06  0. 1.0000     0. 
   4   8  15   4807.36  275.12  0. 1.0000     0. 
  -4   8 -15   4332.91  248.04  0. 1.0000     0. 
   4   8  16   1485.83  132.09  0. 1.0000     0. 
   4   9 -15   5056.26  249.00  0. 1.0000     0. 
   4   9 -14   1871.88  163.74  0. 1.0000     0. 
   4   9 -13    107.96   87.81  0. 1.0000     0. 
   4   9 -12   2386.49  210.92  0. 1.0000     0. 
   4   9 -11   4638.59  305.17  0. 1.0000     0. 
   4  -9  11   4299.95  301.48  0. 1.0000     0. 
   4   9 -10   6087.37  354.29  0. 1.0000     0. 
   4  -9  10   5421.65  363.08  0. 1.0000     0. 
   4   9  -9   3359.82  263.82  0. 1.0000     0. 
   4  -9   9   3483.49  308.38  0. 1.0000     0. 
   4   9  -8    237.32   93.01  0. 1.0000     0. 
   4   9  -7    838.80  135.84  0. 1.0000     0. 
  -4   9   7    886.18  163.22  0. 1.0000     0. 
   4   9  -6   5889.75  332.36  0. 1.0000     0. 
  -4   9   6   5716.10  381.95  0. 1.0000     0. 
  -4   9   5   2898.65  255.34  0. 1.0000     0. 
  -4   9   4   8516.38  447.69  0. 1.0000     0. 
  -4   9   3   1299.63  171.24  0. 1.0000     0. 
  -4   9   2  17826.50 1256.48  0. 1.0000     0. 
  -4   9   2  17696.10  674.47  0. 1.0000     0. 
  -4   9   1   6831.85  759.00  0. 1.0000     0. 
  -4   9   1   7842.55  402.50  0. 1.0000     0. 
  -4   9   0   2469.68  460.57  0. 1.0000     0. 
  -4   9   0   2477.63  214.88  0. 1.0000     0. 
   4   9   1   8226.82  389.16  0. 1.0000     0. 
  -4   9  -1   8405.20  843.16  0. 1.0000     0. 
  -4   9  -1   8958.36  428.38  0. 1.0000     0. 
   4   9   2  16970.80  620.64  0. 1.0000     0. 
   4   9   3   1709.36  176.46  0. 1.0000     0. 
   4   9   4   7542.96  380.81  0. 1.0000     0. 
   4   9   5   3108.54  243.99  0. 1.0000     0. 
   4   9   6   6375.64  383.74  0. 1.0000     0. 
   4   9   6   5809.70  340.61  0. 1.0000     0. 
  -4   9  -7    959.89  155.56  0. 1.0000     0. 
   4   9   7    899.59  136.79  0. 1.0000     0. 
   4   9   7   1047.59  183.90  0. 1.0000     0. 
  -4   9  -8     91.04   66.95  0. 1.0000     0. 
   4   9   8    195.28  101.97  0. 1.0000     0. 
   4   9   8    136.22   70.36  0. 1.0000     0. 
   4   9   9   2653.63  259.00  0. 1.0000     0. 
   4   9   9   2360.02  207.51  0. 1.0000     0. 
  -4   9  -9   2667.96  250.87  0. 1.0000     0. 
   4   9  10   4996.45  355.85  0. 1.0000     0. 
   4   9  10   5721.88  320.69  0. 1.0000     0. 
  -4   9 -10   5514.27  358.93  0. 1.0000     0. 
   4   9  11   4988.25  343.08  0. 1.0000     0. 
  -4   9 -11   4246.43  307.31  0. 1.0000     0. 
   4   9  12   1986.24  211.19  0. 1.0000     0. 
  -4   9 -12   1731.12  192.71  0. 1.0000     0. 
  -4   9 -13     75.11   68.83  0. 1.0000     0. 
   4   9  13    155.08   98.48  0. 1.0000     0. 
   4   9  14   2503.00  200.37  0. 1.0000     0. 
  -4   9 -14   2254.15  179.66  0. 1.0000     0. 
   4   9  15   5591.60  272.91  0. 1.0000     0. 
   4  10 -14   1113.25  120.81  0. 1.0000     0. 
   4  10 -13   1649.03  157.54  0. 1.0000     0. 
   4  10 -12   3402.92  239.59  0. 1.0000     0. 
   4 -10  11    -55.94   86.16  0. 1.0000     0. 
   4  10 -11    -38.45   74.76  0. 1.0000     0. 
   4  10 -10   9548.41  453.25  0. 1.0000     0. 
   4 -10  10  10293.30  504.27  0. 1.0000     0. 
   4  10  -9   2665.02  226.45  0. 1.0000     0. 
   4 -10   9   2513.26  254.76  0. 1.0000     0. 
   4  10  -8   7158.13  385.68  0. 1.0000     0. 
   4  10  -7   5132.51  313.49  0. 1.0000     0. 
  -4  10   7   4996.64  363.48  0. 1.0000     0. 
   4  10  -6   8964.11  423.45  0. 1.0000     0. 
  -4  10   6   9173.74  498.83  0. 1.0000     0. 
  -4  10   5  14740.40  649.42  0. 1.0000     0. 
  -4  10   4   4430.86  323.01  0. 1.0000     0. 
  -4  10   3   3927.18  295.86  0. 1.0000     0. 
  -4  10   2   1249.45  170.07  0. 1.0000     0. 
  -4  10   1  10265.60  489.70  0. 1.0000     0. 
  -4  10   0    363.06   99.78  0. 1.0000     0. 
   4  10   0    255.22   79.11  0. 1.0000     0. 
   4  10   1   9029.54  421.20  0. 1.0000     0. 
   4 -10  -1   8666.59  463.68  0. 1.0000     0. 
  -4  10  -1   9284.77  455.54  0. 1.0000     0. 
  -4  10  -2   1190.15  161.88  0. 1.0000     0. 
   4  10   2   1163.29  152.99  0. 1.0000     0. 
   4  10   3   3942.47  272.00  0. 1.0000     0. 
   4  10   4   4576.02  299.73  0. 1.0000     0. 
   4  10   5  12950.40  547.92  0. 1.0000     0. 
   4  10   6   8818.02  437.47  0. 1.0000     0. 
  -4  10  -6   8946.96  469.20  0. 1.0000     0. 
   4  10   7   5413.76  330.07  0. 1.0000     0. 
  -4  10  -7   5323.05  354.90  0. 1.0000     0. 
   4  10   8   6610.29  387.96  0. 1.0000     0. 
   4  10   8   6168.44  353.43  0. 1.0000     0. 
  -4  10  -8   5958.55  377.89  0. 1.0000     0. 
   4  10   9   3456.14  277.44  0. 1.0000     0. 
   4  10   9   2951.38  236.72  0. 1.0000     0. 
  -4  10  -9   3087.88  270.02  0. 1.0000     0. 
   4  10  10   9631.78  473.69  0. 1.0000     0. 
  -4  10 -10   9525.85  479.08  0. 1.0000     0. 
  -4  10 -11     26.74   65.66  0. 1.0000     0. 
   4  10  11     62.52   93.29  0. 1.0000     0. 
   4  10  12   3072.10  238.04  0. 1.0000     0. 
  -4  10 -12   3000.86  235.45  0. 1.0000     0. 
  -4  10 -13   1276.37  140.95  0. 1.0000     0. 
   4  10  13   1242.05  140.08  0. 1.0000     0. 
  -4  10 -14   1128.43  117.85  0. 1.0000     0. 
   4  10  14   1131.62  122.24  0. 1.0000     0. 
   4  11 -14    511.51   73.06  0. 1.0000     0. 
   4  11 -13   3674.09  216.35  0. 1.0000     0. 
   4  11 -12   1586.71  149.53  0. 1.0000     0. 
   4  11 -11   6920.57  345.73  0. 1.0000     0. 
   4 -11  11   7119.33  364.38  0. 1.0000     0. 
   4  11 -10   1221.39  152.71  0. 1.0000     0. 
   4 -11  10   1069.00  162.30  0. 1.0000     0. 
   4  11  -9   1709.20  176.34  0. 1.0000     0. 
   4 -11   9   2243.21  241.01  0. 1.0000     0. 
   4  11  -8   3393.15  246.81  0. 1.0000     0. 
   4 -11   8   3105.89  288.03  0. 1.0000     0. 
   4  11  -7   4637.32  293.08  0. 1.0000     0. 
  -4  11   7   4320.24  340.29  0. 1.0000     0. 
  -4  11   6   7872.39  459.75  0. 1.0000     0. 
  -4  11   5    168.01  110.93  0. 1.0000     0. 
  -4  11   4   1659.31  206.86  0. 1.0000     0. 
  -4  11   3   6202.06  388.27  0. 1.0000     0. 
  -4  11   2   2588.90  243.55  0. 1.0000     0. 
  -4  11   1   3880.11  295.93  0. 1.0000     0. 
   4  11   0   6319.44  347.08  0. 1.0000     0. 
  -4  11   0   6909.23  391.43  0. 1.0000     0. 
   4  11   1   4241.94  279.47  0. 1.0000     0. 
  -4  11  -1   4183.98  300.93  0. 1.0000     0. 
   4  11   2   2243.64  204.09  0. 1.0000     0. 
  -4  11  -2   2659.49  238.17  0. 1.0000     0. 
   4  11   3   5200.51  325.49  0. 1.0000     0. 
  -4  11  -3   5743.91  355.72  0. 1.0000     0. 
   4  11   4   2171.24  213.42  0. 1.0000     0. 
  -4  11  -4   1941.74  213.17  0. 1.0000     0. 
  -4  11  -5    103.05   89.29  0. 1.0000     0. 
   4  11   5    204.28  100.52  0. 1.0000     0. 
   4  11   6   7736.71  403.21  0. 1.0000     0. 
  -4  11  -6   7029.83  412.51  0. 1.0000     0. 
   4  11   7   4148.83  287.71  0. 1.0000     0. 
  -4  11  -7   3995.03  303.35  0. 1.0000     0. 
  -4  11  -8   3117.34  263.83  0. 1.0000     0. 
  -4  11  -9   1656.11  193.84  0. 1.0000     0. 
  -4  11 -10    892.95  135.32  0. 1.0000     0. 
   4  11  11   6670.01  332.87  0. 1.0000     0. 
  -4  11 -11   6091.26  340.73  0. 1.0000     0. 
  -4  11 -12   1135.69  132.65  0. 1.0000     0. 
   4  11  12   1296.54  137.29  0. 1.0000     0. 
   4  11  13   3774.88  205.03  0. 1.0000     0. 
  -4  11 -13   3632.17  211.35  0. 1.0000     0. 
   4  12 -12    138.40   64.67  0. 1.0000     0. 
   4  12 -11    788.28  106.31  0. 1.0000     0. 
   4 -12  11    915.73  120.99  0. 1.0000     0. 
   4  12 -10   1743.22  160.82  0. 1.0000     0. 
   4 -12  10   1667.98  183.57  0. 1.0000     0. 
   4  12  -9    548.22   97.04  0. 1.0000     0. 
   4 -12   9    709.98  144.50  0. 1.0000     0. 
   4  12  -8   7779.94  374.34  0. 1.0000     0. 
   4 -12   8   8378.83  454.16  0. 1.0000     0. 
   4 -12   7  15824.00  688.15  0. 1.0000     0. 
  -4  12   6   1526.19  203.29  0. 1.0000     0. 
  -4  12   5     35.98   92.93  0. 1.0000     0. 
  -4  12   4   1217.01  181.56  0. 1.0000     0. 
  -4  12   3   3372.81  283.59  0. 1.0000     0. 
  -4  12   2   3561.51  290.09  0. 1.0000     0. 
  -4  12   1     22.18   86.28  0. 1.0000     0. 
   4 -12   0   1702.55  211.55  0. 1.0000     0. 
  -4  12   0   1657.93  201.03  0. 1.0000     0. 
  -4  12  -1     80.36   85.96  0. 1.0000     0. 
  -4  12  -2   3557.92  282.14  0. 1.0000     0. 
  -4  12  -3   3787.35  290.50  0. 1.0000     0. 
  -4  12  -4   1219.89  171.53  0. 1.0000     0. 
  -4  12  -4   1253.62  171.69  0. 1.0000     0. 
  -4  12  -5    243.35   85.60  0. 1.0000     0. 
  -4  12  -5     86.60   92.51  0. 1.0000     0. 
  -4  12  -6   1255.66  172.46  0. 1.0000     0. 
  -4  12  -6   1461.04  181.65  0. 1.0000     0. 
  -4  12  -7  13325.60  561.45  0. 1.0000     0. 
  -4  12  -7  13262.70  581.74  0. 1.0000     0. 
  -4  12  -8   8055.11  401.47  0. 1.0000     0. 
  -4  12  -8   7455.80  407.22  0. 1.0000     0. 
  -4  12  -9    790.56  129.70  0. 1.0000     0. 
  -4  12  -9   1046.17  142.79  0. 1.0000     0. 
  -4  12 -10   1390.36  155.46  0. 1.0000     0. 
  -4  12 -10   1544.23  154.46  0. 1.0000     0. 
  -4  12 -11    848.91  118.36  0. 1.0000     0. 
  -4  12 -11    919.29  112.41  0. 1.0000     0. 
  -4  12 -12     64.07   50.21  0. 1.0000     0. 
  -4  12 -12    165.38   61.32  0. 1.0000     0. 
   4 -13  11    321.97   76.24  0. 1.0000     0. 
   4  13 -10   3689.89  206.71  0. 1.0000     0. 
   4 -13  10   3809.34  240.96  0. 1.0000     0. 
   4 -13   9   1192.08  160.94  0. 1.0000     0. 
   4 -13   8   4511.41  310.41  0. 1.0000     0. 
   4 -13   7   5390.95  356.31  0. 1.0000     0. 
  -4  13   6   7373.76  425.64  0. 1.0000     0. 
   4 -13   6   7670.53  439.28  0. 1.0000     0. 
   4 -13   5   1131.11  188.44  0. 1.0000     0. 
  -4  13   5   1214.04  178.30  0. 1.0000     0. 
  -4  13   4   1341.93  183.29  0. 1.0000     0. 
  -4  13   3   3180.83  271.72  0. 1.0000     0. 
   4 -13   3   2505.17  263.59  0. 1.0000     0. 
   4 -13   2   1018.73  168.89  0. 1.0000     0. 
  -4  13   2   1211.08  181.71  0. 1.0000     0. 
  -4  13   1   7834.19  427.82  0. 1.0000     0. 
   4 -13   1   7634.84  438.48  0. 1.0000     0. 
   4 -13   0   1876.72  213.23  0. 1.0000     0. 
  -4  13   0   1489.64  189.62  0. 1.0000     0. 
  -4  13  -1   6608.16  385.58  0. 1.0000     0. 
  -4  13  -2   1413.26  188.46  0. 1.0000     0. 
  -4  13  -3   2524.07  233.18  0. 1.0000     0. 
  -4  13  -4   1474.21  181.72  0. 1.0000     0. 
  -4  13  -4   1200.32  164.46  0. 1.0000     0. 
  -4  13  -5    840.20  138.92  0. 1.0000     0. 
  -4  13  -5   1060.05  158.75  0. 1.0000     0. 
  -4  13  -6   7202.80  376.98  0. 1.0000     0. 
  -4  13  -6   7054.68  392.02  0. 1.0000     0. 
  -4  13  -7   5032.48  302.33  0. 1.0000     0. 
  -4  13  -7   4792.39  310.61  0. 1.0000     0. 
  -4  13  -8   5001.47  288.78  0. 1.0000     0. 
  -4  13  -8   4952.27  301.14  0. 1.0000     0. 
  -4  13  -9   1091.87  130.03  0. 1.0000     0. 
  -4  13  -9   1129.21  137.79  0. 1.0000     0. 
  -4  13 -10   4316.46  235.42  0. 1.0000     0. 
  -4  13 -10   3904.86  237.02  0. 1.0000     0. 
  -4  13 -11    303.28   63.28  0. 1.0000     0. 
   4 -14  10   1034.50  112.30  0. 1.0000     0. 
   4 -14   9   4038.61  244.18  0. 1.0000     0. 
   4 -14   8    135.31   93.11  0. 1.0000     0. 
   4 -14   7   5579.07  333.29  0. 1.0000     0. 
   4 -14   6    408.11  118.45  0. 1.0000     0. 
  -4  14   5   5471.62  340.71  0. 1.0000     0. 
   4 -14   5   5127.04  339.27  0. 1.0000     0. 
   4 -14   4   1565.79  197.35  0. 1.0000     0. 
  -4  14   4   1807.30  202.95  0. 1.0000     0. 
  -4  14   3   6346.61  376.90  0. 1.0000     0. 
   4 -14   3   6335.92  382.43  0. 1.0000     0. 
  -4  14   2   7098.65  396.91  0. 1.0000     0. 
   4 -14   2   6914.92  402.86  0. 1.0000     0. 
   4 -14   1   1876.36  202.90  0. 1.0000     0. 
  -4  14   1   1619.86  196.06  0. 1.0000     0. 
  -4  14   0   2670.96  238.50  0. 1.0000     0. 
  -4  14  -1   1576.84  183.99  0. 1.0000     0. 
  -4  14  -2   6591.07  367.89  0. 1.0000     0. 
  -4  14  -3   6307.72  352.48  0. 1.0000     0. 
  -4  14  -4   1283.06  158.30  0. 1.0000     0. 
  -4  14  -4   1332.17  164.09  0. 1.0000     0. 
  -4  14  -5   5348.13  308.36  0. 1.0000     0. 
  -4  14  -5   4893.96  306.26  0. 1.0000     0. 
  -4  14  -6    182.38   76.42  0. 1.0000     0. 
  -4  14  -6    296.28   83.08  0. 1.0000     0. 
  -4  14  -7   5571.41  293.96  0. 1.0000     0. 
  -4  14  -7   5195.77  295.83  0. 1.0000     0. 
  -4  14  -8    296.70   80.68  0. 1.0000     0. 
  -4  14  -8    271.95   75.88  0. 1.0000     0. 
  -4  14  -9   4128.78  221.52  0. 1.0000     0. 
  -4  14 -10    732.96   84.85  0. 1.0000     0. 
   4 -15   8     60.99   58.86  0. 1.0000     0. 
   4 -15   7   1500.08  155.31  0. 1.0000     0. 
   4 -15   6   1691.09  171.57  0. 1.0000     0. 
   4 -15   5    470.67  115.47  0. 1.0000     0. 
   4 -15   4   1911.87  190.04  0. 1.0000     0. 
  -4  15   4   1979.02  194.68  0. 1.0000     0. 
   4 -15   3    978.92  144.03  0. 1.0000     0. 
  -4  15   3    806.93  129.24  0. 1.0000     0. 
  -4  15   2   4034.67  277.18  0. 1.0000     0. 
   4 -15   2   5003.23  301.74  0. 1.0000     0. 
  -4  15   1   2618.17  220.12  0. 1.0000     0. 
   4 -15   1   2320.34  202.08  0. 1.0000     0. 
  -4  15   0   5096.84  306.15  0. 1.0000     0. 
  -4  15  -1   2357.38  207.80  0. 1.0000     0. 
  -4  15  -2   4336.73  276.01  0. 1.0000     0. 
  -4  15  -3   1323.71  155.04  0. 1.0000     0. 
  -4  15  -4   1975.54  177.48  0. 1.0000     0. 
  -4  15  -5    331.83   78.32  0. 1.0000     0. 
  -4  15  -6   1225.85  127.26  0. 1.0000     0. 
  -4  15  -7   1552.60  134.54  0. 1.0000     0. 
  -4  15  -8     64.45   51.43  0. 1.0000     0. 
   4 -16   6   4613.21  235.73  0. 1.0000     0. 
   4 -16   5   6043.10  289.08  0. 1.0000     0. 
   4 -16   4    816.68  109.53  0. 1.0000     0. 
   4 -16   3   1332.56  137.75  0. 1.0000     0. 
  -4  16   3   1349.47  147.06  0. 1.0000     0. 
   4 -16   2   1010.21  120.23  0. 1.0000     0. 
  -4  16   2    848.87  119.79  0. 1.0000     0. 
  -4  16   1   1217.03  136.11  0. 1.0000     0. 
  -4  16   0    -69.12   65.16  0. 1.0000     0. 
  -4  16  -1   1329.83  139.60  0. 1.0000     0. 
  -4  16  -2   1068.50  123.85  0. 1.0000     0. 
  -4  16  -3   1384.93  133.76  0. 1.0000     0. 
  -4  16  -4    818.02  106.37  0. 1.0000     0. 
  -4  16  -5   5519.49  255.53  0. 1.0000     0. 
  -4  16  -6   5058.74  227.70  0. 1.0000     0. 
  -4  17   1   1366.30  119.04  0. 1.0000     0. 
  -4  17   0    406.18   73.81  0. 1.0000     0. 
  -4  17  -1   1118.81  109.24  0. 1.0000     0. 
  -5   0   0    149.78  147.22  0. 1.0000     0. 
  -5   0  -1  50087.20 1744.46  0. 1.0000     0. 
  -5   0   1  48919.40 1852.85  0. 1.0000     0. 
  -5   0   2  12535.80  856.95  0. 1.0000     0. 
  -5   0   3    233.24  201.15  0. 1.0000     0. 
  -5   0   4  15726.20 1054.10  0. 1.0000     0. 
  -5   0   5   2118.05  416.75  0. 1.0000     0. 
  -5   0   6  40923.70 1965.50  0. 1.0000     0. 
  -5   0   7   5441.07  691.51  0. 1.0000     0. 
   5   0  -8   1240.74  144.14  0. 1.0000     0. 
  -5   0   8    875.92  342.62  0. 1.0000     0. 
   5   0   9    720.30  149.41  0. 1.0000     0. 
   5   0  -9    857.19  130.09  0. 1.0000     0. 
   5   0  10    139.92   92.48  0. 1.0000     0. 
   5   0 -10     82.53   69.49  0. 1.0000     0. 
   5   0  11   2801.60  270.51  0. 1.0000     0. 
   5   0 -11   3044.52  234.81  0. 1.0000     0. 
   5   0  12    824.47  165.46  0. 1.0000     0. 
   5   0 -12   1131.23  151.99  0. 1.0000     0. 
   5   0  13  46263.80 1383.15  0. 1.0000     0. 
   5   0 -13  45625.10 1289.87  0. 1.0000     0. 
   5   0 -14   4633.34  275.62  0. 1.0000     0. 
  -5   0  15    156.84  106.65  0. 1.0000     0. 
   5   0 -15     -3.49   54.85  0. 1.0000     0. 
  -5   0  16   1128.56  149.82  0. 1.0000     0. 
  -5   0  17   6575.24  306.08  0. 1.0000     0. 
  -5   1  17    -12.17   73.68  0. 1.0000     0. 
  -5   1  16   2654.50  208.88  0. 1.0000     0. 
  -5   1  15   1463.46  171.16  0. 1.0000     0. 
   5   1 -15   1175.21  136.68  0. 1.0000     0. 
   5   1 -14   3742.18  247.72  0. 1.0000     0. 
   5   1 -13   4122.69  273.15  0. 1.0000     0. 
   5   1 -12  13973.10  559.83  0. 1.0000     0. 
   5   1 -11  14096.40  563.03  0. 1.0000     0. 
   5   1 -10  43565.20 1247.04  0. 1.0000     0. 
   5   1  -9  17828.80  642.49  0. 1.0000     0. 
   5   1  -8   2620.79  205.97  0. 1.0000     0. 
  -5   1   8   2404.67  488.92  0. 1.0000     0. 
  -5   1   7    362.01  222.73  0. 1.0000     0. 
  -5   1   6   2757.92  476.98  0. 1.0000     0. 
  -5   1   5   2777.91  447.16  0. 1.0000     0. 
  -5   1   4  21669.30 1269.91  0. 1.0000     0. 
  -5   1   3   7314.73  685.59  0. 1.0000     0. 
  -5   1   2   8457.67  712.85  0. 1.0000     0. 
  -5   1   1   8469.77  683.93  0. 1.0000     0. 
  -5  -1   0  52290.50 1800.71  0. 1.0000     0. 
  -5   1   0  48793.20 1853.62  0. 1.0000     0. 
  -5   1  -1   8101.24  616.53  0. 1.0000     0. 
  -5  -1   1   8211.71  626.73  0. 1.0000     0. 
  -5   1  -2   6371.95  529.92  0. 1.0000     0. 
  -5  -1   2   5930.91  560.51  0. 1.0000     0. 
  -5  -1   3   6913.95  642.87  0. 1.0000     0. 
  -5  -1   4  18045.50 1125.73  0. 1.0000     0. 
  -5  -1   5   3160.82  483.17  0. 1.0000     0. 
  -5  -1   6   2835.58  481.02  0. 1.0000     0. 
  -5  -1   7    693.10  298.38  0. 1.0000     0. 
   5   1   8   2789.70  259.36  0. 1.0000     0. 
   5  -1  -8   2974.70  222.34  0. 1.0000     0. 
  -5  -1   8   3253.66  563.49  0. 1.0000     0. 
   5   1   9  19631.90  650.64  0. 1.0000     0. 
   5  -1  -9  18869.60  668.73  0. 1.0000     0. 
   5   1  10  41383.20 1361.93  0. 1.0000     0. 
   5  -1 -10  45197.80 1257.41  0. 1.0000     0. 
   5   1  11  12750.80  633.77  0. 1.0000     0. 
   5  -1 -11  15776.00  581.38  0. 1.0000     0. 
   5   1  12  13742.80  657.41  0. 1.0000     0. 
   5  -1 -12  16482.10  596.15  0. 1.0000     0. 
   5   1  13   4910.43  349.02  0. 1.0000     0. 
   5  -1 -13   4920.94  289.80  0. 1.0000     0. 
   5   1  14   4899.77  334.28  0. 1.0000     0. 
   5  -1 -14   4891.86  272.80  0. 1.0000     0. 
  -5  -1  15   1794.19  194.37  0. 1.0000     0. 
   5   1  15   1246.77  155.40  0. 1.0000     0. 
  -5  -1  16   2907.20  217.60  0. 1.0000     0. 
  -5  -1  17    -17.38   64.13  0. 1.0000     0. 
  -5   2  17   1189.39  124.43  0. 1.0000     0. 
  -5   2  16    964.77  133.55  0. 1.0000     0. 
   5   2 -16    716.26   96.50  0. 1.0000     0. 
  -5   2  15    383.52  114.30  0. 1.0000     0. 
   5   2 -15    266.60   82.12  0. 1.0000     0. 
   5   2 -14   2520.91  208.99  0. 1.0000     0. 
   5   2 -13    797.81  129.20  0. 1.0000     0. 
   5   2 -12   1096.06  152.98  0. 1.0000     0. 
   5   2 -11   7923.53  400.75  0. 1.0000     0. 
   5   2 -10  19854.90  703.47  0. 1.0000     0. 
   5   2  -9   8382.30  397.91  0. 1.0000     0. 
   5   2  -8  36305.10 1064.11  0. 1.0000     0. 
  -5   2   7   3069.49  526.52  0. 1.0000     0. 
  -5   2   6  14249.10 1117.23  0. 1.0000     0. 
  -5   2   5   1558.70  391.18  0. 1.0000     0. 
  -5   2   4  22540.60 1331.67  0. 1.0000     0. 
  -5   2   3  22155.00 1271.41  0. 1.0000     0. 
  -5   2   2  18471.40 1114.22  0. 1.0000     0. 
  -5   2   1  14772.10  951.64  0. 1.0000     0. 
  -5   2   0    114.65  159.58  0. 1.0000     0. 
  -5   2  -1  14710.70  894.40  0. 1.0000     0. 
  -5  -2   1  15489.80  867.27  0. 1.0000     0. 
  -5   2  -2  17996.60  989.46  0. 1.0000     0. 
  -5  -2   2  18308.10 1013.41  0. 1.0000     0. 
  -5  -2   3  22212.90 1194.06  0. 1.0000     0. 
  -5   2  -3  21215.90 1072.12  0. 1.0000     0. 
  -5  -2   4  22627.00 1275.29  0. 1.0000     0. 
  -5  -2   5   1742.75  381.02  0. 1.0000     0. 
  -5  -2   6  16621.30 1167.79  0. 1.0000     0. 
  -5  -2   7   2505.26  469.94  0. 1.0000     0. 
  -5  -2   8  32159.00 1828.21  0. 1.0000     0. 
   5  -2  -8  34363.70 1024.74  0. 1.0000     0. 
   5   2   8  35406.40  999.25  0. 1.0000     0. 
   5  -2  -9   7126.22  362.51  0. 1.0000     0. 
   5   2   9   7475.64  358.49  0. 1.0000     0. 
   5   2  10  15595.70  732.19  0. 1.0000     0. 
   5  -2 -10  19044.20  660.13  0. 1.0000     0. 
   5   2  11   7174.28  463.37  0. 1.0000     0. 
   5  -2 -11   7539.94  375.22  0. 1.0000     0. 
   5   2  12   1080.77  199.14  0. 1.0000     0. 
   5  -2 -12   1171.94  146.97  0. 1.0000     0. 
   5  -2 -13    601.93  105.62  0. 1.0000     0. 
   5   2  13    983.48  172.14  0. 1.0000     0. 
   5   2  14   1727.78  205.61  0. 1.0000     0. 
   5   2  15    200.05   89.08  0. 1.0000     0. 
  -5  -2  15    228.05  103.82  0. 1.0000     0. 
  -5  -2  16    808.25  123.67  0. 1.0000     0. 
   5   2  16    705.00  111.14  0. 1.0000     0. 
  -5  -2  17   1101.41  120.35  0. 1.0000     0. 
  -5   3  17    286.71   71.30  0. 1.0000     0. 
  -5   3  16   3106.63  207.95  0. 1.0000     0. 
   5   3 -16   2694.03  178.58  0. 1.0000     0. 
  -5   3  15   1206.95  152.39  0. 1.0000     0. 
   5   3 -15    818.84  120.06  0. 1.0000     0. 
   5   3 -14   4228.75  269.57  0. 1.0000     0. 
   5   3 -13   9785.11  451.02  0. 1.0000     0. 
   5   3 -12  29799.20  952.31  0. 1.0000     0. 
   5   3 -11  15712.40  612.85  0. 1.0000     0. 
   5   3 -10   9255.89  434.28  0. 1.0000     0. 
   5   3  -9  23195.50  776.67  0. 1.0000     0. 
   5   3  -8  27035.50  853.10  0. 1.0000     0. 
  -5   3   7    247.14  185.36  0. 1.0000     0. 
  -5   3   6   4007.67  594.80  0. 1.0000     0. 
  -5   3   5   2842.58  499.99  0. 1.0000     0. 
  -5   3   4  14083.10 1051.65  0. 1.0000     0. 
  -5   3   3   2218.73  407.45  0. 1.0000     0. 
  -5   3   2  10768.00  850.30  0. 1.0000     0. 
  -5   3   1  46902.70 1931.10  0. 1.0000     0. 
  -5   3   0  41773.50 1759.96  0. 1.0000     0. 
  -5   3  -1  53190.30 2034.80  0. 1.0000     0. 
  -5   3  -2  12271.90  844.68  0. 1.0000     0. 
  -5  -3   2  12865.50  822.16  0. 1.0000     0. 
  -5  -3   3   2155.64  362.79  0. 1.0000     0. 
  -5   3  -3   2471.30  366.27  0. 1.0000     0. 
  -5  -3   4  15502.40 1013.83  0. 1.0000     0. 
  -5   3  -4  14247.80  890.43  0. 1.0000     0. 
  -5  -3   5   3419.10  493.72  0. 1.0000     0. 
  -5  -3   6   4275.17  575.14  0. 1.0000     0. 
  -5  -3   7     41.01  167.83  0. 1.0000     0. 
   5  -3  -8  25679.40  839.10  0. 1.0000     0. 
   5   3   8  26846.30  821.90  0. 1.0000     0. 
   5   3   9  17998.90  793.61  0. 1.0000     0. 
   5  -3  -9  20802.50  710.28  0. 1.0000     0. 
   5   3  10   7234.79  463.05  0. 1.0000     0. 
   5  -3 -10   8149.43  391.98  0. 1.0000     0. 
   5   3  11  12063.30  630.79  0. 1.0000     0. 
   5  -3 -11  13574.60  526.99  0. 1.0000     0. 
   5   3  12  24979.90  984.38  0. 1.0000     0. 
   5  -3 -12  27783.80  846.98  0. 1.0000     0. 
   5   3  13   7405.55  447.82  0. 1.0000     0. 
   5   3  14   4885.63  342.31  0. 1.0000     0. 
  -5  -3  15   1286.52  155.48  0. 1.0000     0. 
   5   3  15   1042.05  155.48  0. 1.0000     0. 
   5   3  16   2276.50  188.66  0. 1.0000     0. 
  -5  -3  16   2680.57  196.29  0. 1.0000     0. 
  -5   4  16   2827.02  189.20  0. 1.0000     0. 
   5   4 -16   2405.88  166.73  0. 1.0000     0. 
  -5   4  15   5146.82  281.58  0. 1.0000     0. 
   5   4 -15   4430.44  263.85  0. 1.0000     0. 
  -5   4  14   2285.29  199.52  0. 1.0000     0. 
   5   4 -14   2014.83  184.16  0. 1.0000     0. 
   5   4 -13   3316.17  249.79  0. 1.0000     0. 
   5   4 -12   2879.88  242.08  0. 1.0000     0. 
   5   4 -11   3161.30  248.39  0. 1.0000     0. 
   5   4 -10   4813.49  306.25  0. 1.0000     0. 
   5   4  -9    879.13  137.10  0. 1.0000     0. 
   5   4  -8   1473.31  157.10  0. 1.0000     0. 
   5  -4   8   1473.37  186.47  0. 1.0000     0. 
   5   4  -7  12910.60  504.97  0. 1.0000     0. 
   5  -4   7  12952.70  575.92  0. 1.0000     0. 
  -5   4   7  12867.50 1135.45  0. 1.0000     0. 
  -5   4   6   4464.23  643.49  0. 1.0000     0. 
  -5   4   5   7114.32  776.63  0. 1.0000     0. 
  -5   4   4   3505.10  538.96  0. 1.0000     0. 
  -5   4   3  17352.90 1164.51  0. 1.0000     0. 
  -5   4   2  15727.70 1074.38  0. 1.0000     0. 
  -5   4   1   3454.05  483.87  0. 1.0000     0. 
  -5   4   0   2315.72  388.53  0. 1.0000     0. 
  -5   4  -1   2271.44  397.03  0. 1.0000     0. 
  -5   4  -2  16027.50 1020.61  0. 1.0000     0. 
  -5   4  -3  15372.10  982.49  0. 1.0000     0. 
  -5  -4   4   2955.28  437.56  0. 1.0000     0. 
  -5   4  -4   3123.23  433.64  0. 1.0000     0. 
  -5  -4   5   5184.64  609.38  0. 1.0000     0. 
  -5   4  -5   6093.66  601.45  0. 1.0000     0. 
  -5  -4   6   5913.56  676.98  0. 1.0000     0. 
   5   4   7  14074.60  636.34  0. 1.0000     0. 
   5  -4  -7  14296.90  570.42  0. 1.0000     0. 
  -5  -4   7  12528.80 1044.65  0. 1.0000     0. 
   5  -4  -8   1605.76  172.34  0. 1.0000     0. 
   5   4   8   1488.41  210.11  0. 1.0000     0. 
   5   4   9   1148.14  204.34  0. 1.0000     0. 
   5  -4  -9   1162.26  150.70  0. 1.0000     0. 
   5   4  10   4126.14  357.31  0. 1.0000     0. 
   5  -4 -10   4788.49  289.57  0. 1.0000     0. 
   5   4  11   3149.80  317.99  0. 1.0000     0. 
   5  -4 -11   3694.47  247.79  0. 1.0000     0. 
   5   4  12   2927.00  297.22  0. 1.0000     0. 
   5   4  13   3275.29  303.23  0. 1.0000     0. 
  -5  -4  14   2374.89  212.90  0. 1.0000     0. 
   5   4  14   1979.66  231.46  0. 1.0000     0. 
   5   4  15   4306.35  289.29  0. 1.0000     0. 
  -5  -4  15   4440.25  263.81  0. 1.0000     0. 
   5   4  16   2581.64  198.28  0. 1.0000     0. 
  -5  -4  16   2845.34  186.44  0. 1.0000     0. 
  -5   5  16   3002.52  176.40  0. 1.0000     0. 
   5   5 -16   2735.73  175.28  0. 1.0000     0. 
  -5   5  15   4217.07  236.74  0. 1.0000     0. 
   5   5 -15   3960.92  239.82  0. 1.0000     0. 
  -5   5  14   5520.91  290.08  0. 1.0000     0. 
   5   5 -14   4496.30  285.25  0. 1.0000     0. 
   5   5 -13  13907.90  560.53  0. 1.0000     0. 
   5   5 -12    992.98  151.29  0. 1.0000     0. 
   5   5 -11   7524.20  395.35  0. 1.0000     0. 
   5   5 -10   3672.20  267.33  0. 1.0000     0. 
   5   5  -9   6928.31  367.42  0. 1.0000     0. 
   5  -5   9   6928.15  408.29  0. 1.0000     0. 
   5   5  -8  10692.40  467.52  0. 1.0000     0. 
   5  -5   8  10942.10  537.83  0. 1.0000     0. 
   5  -5   7   7815.81  446.24  0. 1.0000     0. 
   5   5  -7   7903.74  375.18  0. 1.0000     0. 
   5   5  -6  15559.20  559.72  0. 1.0000     0. 
   5  -5   6  15311.50  654.68  0. 1.0000     0. 
  -5   5   6  14305.20 1180.47  0. 1.0000     0. 
  -5   5   5   5957.50  724.98  0. 1.0000     0. 
  -5   5   4  12306.70 1021.36  0. 1.0000     0. 
  -5   5   3   7355.96  768.41  0. 1.0000     0. 
  -5   5   2   4920.16  606.00  0. 1.0000     0. 
  -5   5   1   6587.86  695.89  0. 1.0000     0. 
  -5   5   0   3656.94  518.70  0. 1.0000     0. 
  -5   5  -1   4624.64  569.31  0. 1.0000     0. 
  -5   5  -2   4825.52  574.42  0. 1.0000     0. 
  -5   5  -3   5644.80  611.04  0. 1.0000     0. 
  -5   5  -4  12574.20  918.29  0. 1.0000     0. 
  -5   5  -5   7047.64  670.81  0. 1.0000     0. 
  -5  -5   5   5634.43  636.06  0. 1.0000     0. 
   5   5   6  15463.30  661.50  0. 1.0000     0. 
   5  -5  -6  14727.40  591.63  0. 1.0000     0. 
  -5  -5   6  13799.00 1055.74  0. 1.0000     0. 
   5   5   7   7746.25  463.75  0. 1.0000     0. 
   5  -5  -7   7821.39  400.31  0. 1.0000     0. 
   5   5   8   9253.40  532.52  0. 1.0000     0. 
   5  -5  -8  11197.50  484.91  0. 1.0000     0. 
   5   5   9   7688.86  477.22  0. 1.0000     0. 
   5   5   9   8137.07  391.95  0. 1.0000     0. 
   5  -5  -9   7552.57  383.63  0. 1.0000     0. 
   5   5  10   3537.54  337.40  0. 1.0000     0. 
   5   5  10   3675.07  255.60  0. 1.0000     0. 
   5  -5 -10   3394.83  239.04  0. 1.0000     0. 
   5   5  11   8135.27  496.51  0. 1.0000     0. 
   5   5  12    889.93  187.37  0. 1.0000     0. 
   5   5  13  14026.60  642.26  0. 1.0000     0. 
   5   5  14   5234.56  352.44  0. 1.0000     0. 
  -5  -5  14   6238.05  316.17  0. 1.0000     0. 
   5   5  15   4115.42  277.46  0. 1.0000     0. 
  -5  -5  15   3832.59  226.35  0. 1.0000     0. 
   5   5  16   2829.84  199.75  0. 1.0000     0. 
   5   6 -16    467.05   74.46  0. 1.0000     0. 
   5   6 -15   4976.54  262.67  0. 1.0000     0. 
   5   6 -14   1208.78  146.77  0. 1.0000     0. 
   5   6 -13   4222.17  283.23  0. 1.0000     0. 
   5   6 -12    310.52  111.76  0. 1.0000     0. 
   5   6 -11   3225.25  255.82  0. 1.0000     0. 
   5   6 -10   2466.95  223.19  0. 1.0000     0. 
   5  -6   9   6382.19  405.13  0. 1.0000     0. 
   5   6  -9   7057.78  372.23  0. 1.0000     0. 
   5   6  -8   3618.13  257.34  0. 1.0000     0. 
   5  -6   8   3690.79  305.61  0. 1.0000     0. 
   5   6  -7  19537.90  683.98  0. 1.0000     0. 
   5  -6   7  20104.40  796.68  0. 1.0000     0. 
   5   6  -6  19177.80  658.16  0. 1.0000     0. 
   5  -6   6  18787.10  768.60  0. 1.0000     0. 
  -5   6   5  23718.40 1522.99  0. 1.0000     0. 
   5  -6   5  23599.60  878.95  0. 1.0000     0. 
  -5   6   4  13280.90 1089.27  0. 1.0000     0. 
  -5   6   3   3025.78  513.32  0. 1.0000     0. 
  -5   6   2   1064.45  321.29  0. 1.0000     0. 
  -5   6   1   2992.51  494.23  0. 1.0000     0. 
  -5   6   0  26248.00 1488.67  0. 1.0000     0. 
  -5   6  -1   2682.76  452.52  0. 1.0000     0. 
  -5   6  -2   1418.70  337.46  0. 1.0000     0. 
  -5   6  -3   3692.52  535.27  0. 1.0000     0. 
  -5   6  -4  13289.60  995.66  0. 1.0000     0. 
  -5   6  -5  24445.20 1390.99  0. 1.0000     0. 
   5   6   5  24630.20  898.66  0. 1.0000     0. 
   5   6   6  18475.80  749.95  0. 1.0000     0. 
   5  -6  -6  17667.20  675.72  0. 1.0000     0. 
   5   6   7  17507.50  735.58  0. 1.0000     0. 
   5  -6  -7  16043.60  637.26  0. 1.0000     0. 
   5   6   8   2994.49  300.97  0. 1.0000     0. 
   5   6   8   3780.92  258.83  0. 1.0000     0. 
   5  -6  -8   3545.86  257.30  0. 1.0000     0. 
   5   6   9   4576.84  370.28  0. 1.0000     0. 
   5   6   9   5437.41  314.72  0. 1.0000     0. 
   5  -6  -9   4949.53  300.67  0. 1.0000     0. 
   5   6  10   1751.45  177.74  0. 1.0000     0. 
   5   6  10   1888.06  244.62  0. 1.0000     0. 
   5   6  11   3553.20  241.15  0. 1.0000     0. 
   5   6  11   2886.82  294.02  0. 1.0000     0. 
   5   6  12    551.27  169.18  0. 1.0000     0. 
   5   6  13   4446.34  330.56  0. 1.0000     0. 
   5   6  14   1141.97  169.00  0. 1.0000     0. 
   5   6  15   4088.75  265.22  0. 1.0000     0. 
   5   6  16    393.54   84.24  0. 1.0000     0. 
   5   7 -15   5628.57  269.09  0. 1.0000     0. 
   5   7 -14   2175.89  180.18  0. 1.0000     0. 
   5   7 -13   1060.54  143.28  0. 1.0000     0. 
   5   7 -12   3928.58  276.29  0. 1.0000     0. 
   5   7 -11   8344.81  419.95  0. 1.0000     0. 
   5   7 -10   1075.88  160.71  0. 1.0000     0. 
   5  -7  10    641.57  143.25  0. 1.0000     0. 
   5   7  -9   5764.37  340.42  0. 1.0000     0. 
   5  -7   9   5663.51  383.99  0. 1.0000     0. 
   5   7  -8   7575.35  390.01  0. 1.0000     0. 
   5  -7   8   7880.51  467.22  0. 1.0000     0. 
   5   7  -7  40364.90 1167.87  0. 1.0000     0. 
   5  -7   7  39267.00 1297.65  0. 1.0000     0. 
   5   7  -6    220.35   83.61  0. 1.0000     0. 
   5  -7   6    633.86  156.57  0. 1.0000     0. 
   5  -7   5   2116.20  243.22  0. 1.0000     0. 
   5   7  -5   2511.01  195.65  0. 1.0000     0. 
   5  -7   4   3954.88  326.54  0. 1.0000     0. 
  -5   7   3   9058.62  897.74  0. 1.0000     0. 
   5  -7   3   7175.91  432.40  0. 1.0000     0. 
   5  -7   2    218.11  114.92  0. 1.0000     0. 
  -5   7   2    132.94  199.21  0. 1.0000     0. 
  -5   7   1  10319.80  946.51  0. 1.0000     0. 
  -5   7   0     -4.14  158.71  0. 1.0000     0. 
  -5   7  -1  10218.70  917.44  0. 1.0000     0. 
  -5   7  -2    483.23  243.34  0. 1.0000     0. 
   5   7   3   9989.71  490.57  0. 1.0000     0. 
  -5   7  -3   8663.05  835.58  0. 1.0000     0. 
   5   7   4   4368.72  317.21  0. 1.0000     0. 
   5   7   5   2128.69  234.10  0. 1.0000     0. 
   5   7   5   2199.45  199.12  0. 1.0000     0. 
   5   7   6    144.11   79.56  0. 1.0000     0. 
   5   7   6    303.49  132.04  0. 1.0000     0. 
   5  -7  -6    -25.23   84.91  0. 1.0000     0. 
   5   7   7  39374.00 1264.71  0. 1.0000     0. 
   5   7   7  37322.30 1130.75  0. 1.0000     0. 
   5  -7  -7  37724.00 1153.30  0. 1.0000     0. 
   5   7   8   6717.75  440.24  0. 1.0000     0. 
   5   7   8   6702.67  362.48  0. 1.0000     0. 
   5  -7  -8   6735.88  367.94  0. 1.0000     0. 
   5   7   9   5288.88  379.62  0. 1.0000     0. 
   5   7   9   5267.79  314.98  0. 1.0000     0. 
   5   7  10    552.54  108.84  0. 1.0000     0. 
   5   7  10    355.45  142.92  0. 1.0000     0. 
   5   7  11   7570.39  460.13  0. 1.0000     0. 
   5   7  11   7524.86  364.79  0. 1.0000     0. 
   5   7  12   3737.38  307.72  0. 1.0000     0. 
   5   7  13   1277.55  184.40  0. 1.0000     0. 
   5   7  14   2303.42  211.14  0. 1.0000     0. 
   5   7  15   5822.20  301.10  0. 1.0000     0. 
   5   8 -15   3859.49  203.26  0. 1.0000     0. 
   5   8 -14    496.25   91.58  0. 1.0000     0. 
   5   8 -13   2045.25  183.70  0. 1.0000     0. 
   5   8 -12    999.39  144.46  0. 1.0000     0. 
   5   8 -11   2173.92  204.25  0. 1.0000     0. 
   5   8 -10    116.16   79.96  0. 1.0000     0. 
   5  -8  10     28.43   96.97  0. 1.0000     0. 
   5  -8   9   2430.26  250.88  0. 1.0000     0. 
   5   8  -9   2207.73  209.17  0. 1.0000     0. 
   5   8  -8   7500.55  385.87  0. 1.0000     0. 
   5  -8   8   7077.73  449.43  0. 1.0000     0. 
   5   8  -7   5687.47  332.15  0. 1.0000     0. 
   5  -8   7   6302.91  427.52  0. 1.0000     0. 
   5   8  -6    695.34  117.43  0. 1.0000     0. 
   5  -8   6    894.76  187.03  0. 1.0000     0. 
   5  -8   5  12148.10  613.98  0. 1.0000     0. 
  -5   8   4   9947.36  470.32  0. 1.0000     0. 
   5  -8   4   7587.17  476.86  0. 1.0000     0. 
   5  -8   3   6322.76  416.82  0. 1.0000     0. 
  -5   8   3   6713.56  372.36  0. 1.0000     0. 
  -5   8   2   2717.66  227.73  0. 1.0000     0. 
   5  -8   2   2045.42  244.46  0. 1.0000     0. 
   5  -8   1   3642.86  304.67  0. 1.0000     0. 
  -5   8   1   4071.66  275.23  0. 1.0000     0. 
  -5   8   0    138.53   70.03  0. 1.0000     0. 
   5  -8   0    213.76  110.84  0. 1.0000     0. 
   5   8   0    228.61   72.45  0. 1.0000     0. 
   5   8   1   4568.65  272.21  0. 1.0000     0. 
   5  -8  -1   4424.58  318.19  0. 1.0000     0. 
  -5   8  -1   4123.13  283.47  0. 1.0000     0. 
   5   8   2   2236.07  192.64  0. 1.0000     0. 
   5   8   2   2060.07  218.50  0. 1.0000     0. 
   5   8   3   6969.09  402.91  0. 1.0000     0. 
   5   8   3   7142.21  362.43  0. 1.0000     0. 
   5   8   4   9119.44  473.80  0. 1.0000     0. 
   5   8   4   8792.81  420.66  0. 1.0000     0. 
   5   8   5  12513.20  580.09  0. 1.0000     0. 
   5   8   5  12114.40  518.38  0. 1.0000     0. 
   5   8   6    530.44  116.35  0. 1.0000     0. 
   5   8   6    491.45  148.09  0. 1.0000     0. 
   5  -8  -6    623.68  127.99  0. 1.0000     0. 
   5   8   7   7185.70  437.34  0. 1.0000     0. 
   5   8   7   7333.44  385.77  0. 1.0000     0. 
   5  -8  -7   6814.52  375.96  0. 1.0000     0. 
   5   8   8   7558.41  452.33  0. 1.0000     0. 
   5   8   8   7132.21  379.37  0. 1.0000     0. 
   5   8   9   3144.30  242.17  0. 1.0000     0. 
   5   8   9   2800.69  274.97  0. 1.0000     0. 
   5   8  10     87.73   75.96  0. 1.0000     0. 
   5   8  10     80.68  118.77  0. 1.0000     0. 
   5   8  11   2303.17  186.78  0. 1.0000     0. 
   5   8  11   2513.09  254.86  0. 1.0000     0. 
   5   8  12   1055.14  170.24  0. 1.0000     0. 
   5   8  13   2128.10  206.27  0. 1.0000     0. 
   5   8  14    437.92  101.33  0. 1.0000     0. 
   5   8  15   3784.71  214.88  0. 1.0000     0. 
   5   9 -14   2926.34  182.07  0. 1.0000     0. 
   5   9 -13   5581.41  283.82  0. 1.0000     0. 
   5   9 -12   2176.47  185.29  0. 1.0000     0. 
   5   9 -11    806.70  126.49  0. 1.0000     0. 
   5  -9  11   1012.57  148.20  0. 1.0000     0. 
   5   9 -10    259.94   98.06  0. 1.0000     0. 
   5  -9  10    267.60  114.55  0. 1.0000     0. 
   5   9  -9   1817.84  186.03  0. 1.0000     0. 
   5  -9   9   1727.10  219.78  0. 1.0000     0. 
   5   9  -8   1085.77  147.21  0. 1.0000     0. 
   5  -9   8   1068.10  195.27  0. 1.0000     0. 
   5   9  -7   5418.58  318.10  0. 1.0000     0. 
   5  -9   7   5515.47  403.62  0. 1.0000     0. 
   5   9  -6    810.57  130.61  0. 1.0000     0. 
   5  -9   6   1064.54  202.97  0. 1.0000     0. 
  -5   9   6   1043.91  165.26  0. 1.0000     0. 
   5  -9   5  10825.00  595.96  0. 1.0000     0. 
  -5   9   5  13740.40  590.21  0. 1.0000     0. 
  -5   9   4   3396.47  272.81  0. 1.0000     0. 
   5  -9   4   2274.34  275.31  0. 1.0000     0. 
   5  -9   3    148.39  129.77  0. 1.0000     0. 
  -5   9   3    155.58   80.27  0. 1.0000     0. 
   5  -9   2   2987.50  288.79  0. 1.0000     0. 
  -5   9   2   3456.74  268.26  0. 1.0000     0. 
   5  -9   1   4400.50  338.29  0. 1.0000     0. 
  -5   9   1   4453.46  301.44  0. 1.0000     0. 
  -5   9   0    243.04   89.60  0. 1.0000     0. 
   5   9   0    287.10   88.64  0. 1.0000     0. 
   5  -9   0    433.22  132.09  0. 1.0000     0. 
   5   9   1   3502.19  245.55  0. 1.0000     0. 
   5  -9  -1   3590.01  292.27  0. 1.0000     0. 
  -5   9  -1   3319.30  257.70  0. 1.0000     0. 
   5   9   2   3500.47  251.69  0. 1.0000     0. 
  -5   9  -2   3327.89  259.10  0. 1.0000     0. 
   5   9   3     97.55   68.71  0. 1.0000     0. 
   5   9   4   2664.62  256.25  0. 1.0000     0. 
   5   9   4   2885.86  230.64  0. 1.0000     0. 
   5   9   5  12021.30  563.61  0. 1.0000     0. 
   5   9   5  11632.00  512.59  0. 1.0000     0. 
   5  -9  -6    822.48  135.52  0. 1.0000     0. 
   5   9   6   1003.82  149.19  0. 1.0000     0. 
   5   9   7   5510.42  367.96  0. 1.0000     0. 
   5   9   7   5455.54  332.44  0. 1.0000     0. 
   5   9   8   1065.75  145.36  0. 1.0000     0. 
   5   9   8    923.35  168.78  0. 1.0000     0. 
   5   9   9   1463.67  167.84  0. 1.0000     0. 
   5   9   9   1638.28  205.11  0. 1.0000     0. 
   5   9  10    283.88  123.87  0. 1.0000     0. 
   5   9  10    361.69   91.44  0. 1.0000     0. 
   5   9  11   1180.29  130.85  0. 1.0000     0. 
   5   9  11   1287.01  178.88  0. 1.0000     0. 
   5   9  12   2093.05  203.13  0. 1.0000     0. 
   5   9  13   5630.95  303.89  0. 1.0000     0. 
   5   9  14   2808.35  188.49  0. 1.0000     0. 
   5  10 -13    599.36   91.45  0. 1.0000     0. 
   5  10 -12     90.28   61.90  0. 1.0000     0. 
   5  10 -11    120.04   67.28  0. 1.0000     0. 
   5 -10  11    134.10   79.37  0. 1.0000     0. 
   5  10 -10   2877.38  218.49  0. 1.0000     0. 
   5 -10  10   3011.18  252.01  0. 1.0000     0. 
   5  10  -9      9.24   65.69  0. 1.0000     0. 
   5 -10   9   -112.63  107.53  0. 1.0000     0. 
   5  10  -8   8857.56  412.47  0. 1.0000     0. 
   5 -10   8   9019.92  497.57  0. 1.0000     0. 
   5  10  -7   5191.06  304.89  0. 1.0000     0. 
  -5  10   7   5150.08  347.15  0. 1.0000     0. 
   5 -10   7   5090.78  384.46  0. 1.0000     0. 
  -5  10   6   5137.14  355.20  0. 1.0000     0. 
   5 -10   6   5506.86  403.71  0. 1.0000     0. 
  -5  10   5  13123.20  594.36  0. 1.0000     0. 
   5 -10   5  12491.00  636.32  0. 1.0000     0. 
  -5  10   4   2788.77  251.72  0. 1.0000     0. 
   5 -10   4   2664.38  286.83  0. 1.0000     0. 
  -5  10   3   2772.38  248.79  0. 1.0000     0. 
   5 -10   3   2308.69  271.98  0. 1.0000     0. 
   5 -10   2   3313.02  313.69  0. 1.0000     0. 
  -5  10   2   4117.47  299.87  0. 1.0000     0. 
   5 -10   1    612.69  146.12  0. 1.0000     0. 
  -5  10   1    627.84  125.76  0. 1.0000     0. 
  -5  10   0   1753.16  192.08  0. 1.0000     0. 
   5  10   0   1763.02  172.26  0. 1.0000     0. 
   5 -10   0   1620.18  211.46  0. 1.0000     0. 
  -5  10  -1    627.45  126.36  0. 1.0000     0. 
   5  10   1    472.15  102.37  0. 1.0000     0. 
   5 -10  -1    481.47  124.64  0. 1.0000     0. 
   5  10   2   4034.63  274.61  0. 1.0000     0. 
  -5  10  -2   4255.78  299.07  0. 1.0000     0. 
   5  10   3   3017.63  240.80  0. 1.0000     0. 
  -5  10  -3   3187.02  261.27  0. 1.0000     0. 
   5  10   4   2246.97  212.10  0. 1.0000     0. 
  -5  10  -4   2240.98  218.39  0. 1.0000     0. 
   5  10   5  12317.40  533.77  0. 1.0000     0. 
   5  10   6   7839.66  422.83  0. 1.0000     0. 
   5  10   6   6979.70  384.19  0. 1.0000     0. 
   5  10   7   4438.66  315.32  0. 1.0000     0. 
   5  10   7   4914.94  310.41  0. 1.0000     0. 
   5  10   8   8669.97  444.49  0. 1.0000     0. 
   5  10   8   8447.02  412.64  0. 1.0000     0. 
   5  10   9    -42.55   93.68  0. 1.0000     0. 
   5  10   9     12.81   76.37  0. 1.0000     0. 
   5  10  10   2865.41  237.17  0. 1.0000     0. 
   5  10  11    229.98   94.58  0. 1.0000     0. 
   5  10  12     94.82   77.08  0. 1.0000     0. 
   5  10  13    693.68   97.80  0. 1.0000     0. 
   5  11 -12    841.95   99.52  0. 1.0000     0. 
   5  11 -11   1380.68  134.33  0. 1.0000     0. 
   5 -11  11   1375.99  143.39  0. 1.0000     0. 
   5  11 -10    690.55  104.84  0. 1.0000     0. 
   5 -11  10    692.42  122.61  0. 1.0000     0. 
   5  11  -9   2035.35  177.54  0. 1.0000     0. 
   5 -11   9   1961.97  216.73  0. 1.0000     0. 
   5  11  -8     72.65   72.22  0. 1.0000     0. 
   5 -11   8    -20.87  109.69  0. 1.0000     0. 
   5 -11   7   5731.78  395.17  0. 1.0000     0. 
  -5  11   6   3318.47  272.47  0. 1.0000     0. 
   5 -11   6   3070.56  296.67  0. 1.0000     0. 
  -5  11   5   5705.43  369.74  0. 1.0000     0. 
   5 -11   5   5664.94  409.37  0. 1.0000     0. 
  -5  11   4   4555.39  323.56  0. 1.0000     0. 
   5 -11   4   3471.30  325.55  0. 1.0000     0. 
   5 -11   3    469.32  152.70  0. 1.0000     0. 
  -5  11   3    586.73  130.66  0. 1.0000     0. 
   5 -11   2  12757.40  630.30  0. 1.0000     0. 
  -5  11   2  14344.00  607.30  0. 1.0000     0. 
   5 -11   1    986.00  186.63  0. 1.0000     0. 
  -5  11   1    734.66  145.44  0. 1.0000     0. 
   5  11   0   1164.86  146.38  0. 1.0000     0. 
   5 -11   0   1422.84  203.35  0. 1.0000     0. 
  -5  11   0   1110.41  163.98  0. 1.0000     0. 
  -5  11  -1    561.37  127.62  0. 1.0000     0. 
   5  11   1    693.68  123.20  0. 1.0000     0. 
   5 -11  -1    697.97  141.80  0. 1.0000     0. 
   5  11   2  13260.40  546.39  0. 1.0000     0. 
  -5  11  -2  13240.30  572.71  0. 1.0000     0. 
  -5  11  -3    323.90   99.27  0. 1.0000     0. 
   5  11   3    498.49  115.12  0. 1.0000     0. 
   5  11   4   4838.55  310.91  0. 1.0000     0. 
  -5  11  -4   4844.37  322.31  0. 1.0000     0. 
   5  11   5   6264.68  355.93  0. 1.0000     0. 
  -5  11  -5   6214.14  367.07  0. 1.0000     0. 
   5  11   6   2800.09  232.60  0. 1.0000     0. 
  -5  11  -6   2712.46  240.82  0. 1.0000     0. 
   5  11   7   5346.52  318.60  0. 1.0000     0. 
   5  11   8    118.73   82.02  0. 1.0000     0. 
   5  11  10    792.42  114.33  0. 1.0000     0. 
   5  11  11   1557.69  143.77  0. 1.0000     0. 
   5  11  12   1266.10  120.54  0. 1.0000     0. 
  -5  11 -12   1373.43  126.75  0. 1.0000     0. 
   5  12 -11    269.16   60.17  0. 1.0000     0. 
   5 -12  11    284.07   72.37  0. 1.0000     0. 
   5  12 -10   4085.36  218.86  0. 1.0000     0. 
   5 -12  10   4806.89  270.05  0. 1.0000     0. 
   5 -12   9   1557.27  175.25  0. 1.0000     0. 
   5 -12   8    352.47  119.65  0. 1.0000     0. 
   5 -12   7    806.09  162.23  0. 1.0000     0. 
   5 -12   6   1196.11  199.22  0. 1.0000     0. 
  -5  12   6   1162.94  166.59  0. 1.0000     0. 
  -5  12   5   2815.18  252.07  0. 1.0000     0. 
   5 -12   5   2867.72  282.74  0. 1.0000     0. 
  -5  12   4   2730.85  245.33  0. 1.0000     0. 
   5 -12   4   2342.27  268.89  0. 1.0000     0. 
   5 -12   3    652.92  158.57  0. 1.0000     0. 
  -5  12   3    394.25  120.09  0. 1.0000     0. 
   5 -12   2   1143.15  195.00  0. 1.0000     0. 
  -5  12   2   1252.09  172.83  0. 1.0000     0. 
   5 -12   1   7133.57  426.24  0. 1.0000     0. 
  -5  12   1   7153.71  405.20  0. 1.0000     0. 
   5 -12   0     75.19   97.04  0. 1.0000     0. 
  -5  12   0    -36.54   74.13  0. 1.0000     0. 
  -5  12  -1   7093.12  396.33  0. 1.0000     0. 
  -5  12  -2   1326.55  171.40  0. 1.0000     0. 
  -5  12  -3    451.01  119.25  0. 1.0000     0. 
  -5  12  -4   1920.87  201.81  0. 1.0000     0. 
  -5  12  -5   2879.89  241.88  0. 1.0000     0. 
  -5  12  -6    763.25  134.16  0. 1.0000     0. 
  -5  12  -7    597.62  121.86  0. 1.0000     0. 
  -5  12  -8    384.76   95.11  0. 1.0000     0. 
  -5  12  -9   1408.50  146.27  0. 1.0000     0. 
  -5  12 -10   4299.03  241.08  0. 1.0000     0. 
  -5  12 -11    319.50   67.01  0. 1.0000     0. 
   5 -13  10    505.30   84.91  0. 1.0000     0. 
   5 -13   9    617.15  113.34  0. 1.0000     0. 
   5 -13   8    475.21  112.71  0. 1.0000     0. 
   5 -13   7   1419.70  169.35  0. 1.0000     0. 
   5 -13   6   2483.31  234.07  0. 1.0000     0. 
  -5  13   5   2267.34  213.71  0. 1.0000     0. 
   5 -13   5   2164.74  230.24  0. 1.0000     0. 
   5 -13   4    224.31  122.37  0. 1.0000     0. 
  -5  13   4     19.06   79.49  0. 1.0000     0. 
  -5  13   3   4586.95  308.29  0. 1.0000     0. 
   5 -13   3   4933.18  342.05  0. 1.0000     0. 
   5 -13   2    528.05  132.60  0. 1.0000     0. 
  -5  13   2    448.77  114.53  0. 1.0000     0. 
   5 -13   1    548.08  131.12  0. 1.0000     0. 
  -5  13   1    623.35  129.24  0. 1.0000     0. 
   5 -13   0  11710.10  523.43  0. 1.0000     0. 
  -5  13   0  11293.50  509.05  0. 1.0000     0. 
  -5  13  -1    537.91  123.39  0. 1.0000     0. 
  -5  13  -2    861.57  140.74  0. 1.0000     0. 
  -5  13  -3   4966.08  310.93  0. 1.0000     0. 
  -5  13  -4    145.74   98.66  0. 1.0000     0. 
  -5  13  -5   2532.52  212.45  0. 1.0000     0. 
  -5  13  -6   1875.74  177.77  0. 1.0000     0. 
  -5  13  -7   1400.98  150.61  0. 1.0000     0. 
  -5  13  -8    437.61   93.03  0. 1.0000     0. 
  -5  13  -9    465.23   84.21  0. 1.0000     0. 
  -5  13 -10    494.78   76.93  0. 1.0000     0. 
   5 -14   8   2656.13  187.88  0. 1.0000     0. 
   5 -14   7   2005.07  179.35  0. 1.0000     0. 
   5 -14   6   3335.40  240.07  0. 1.0000     0. 
   5 -14   5    139.18   94.15  0. 1.0000     0. 
  -5  14   4   4057.55  270.78  0. 1.0000     0. 
   5 -14   4   4639.08  301.52  0. 1.0000     0. 
  -5  14   3   2037.39  197.06  0. 1.0000     0. 
   5 -14   3   2444.51  218.78  0. 1.0000     0. 
   5 -14   2    232.96   96.29  0. 1.0000     0. 
  -5  14   2    393.82  107.38  0. 1.0000     0. 
  -5  14   1   2111.63  195.59  0. 1.0000     0. 
   5 -14   1   2154.06  201.79  0. 1.0000     0. 
  -5  14   0    798.83  132.53  0. 1.0000     0. 
  -5  14  -1   2261.17  200.73  0. 1.0000     0. 
  -5  14  -2    203.34   84.68  0. 1.0000     0. 
  -5  14  -3   2260.30  197.33  0. 1.0000     0. 
  -5  14  -4   4522.73  271.47  0. 1.0000     0. 
  -5  14  -5    521.94  104.98  0. 1.0000     0. 
  -5  14  -6   3539.86  222.89  0. 1.0000     0. 
  -5  14  -7   2013.22  159.85  0. 1.0000     0. 
  -5  14  -8   2653.85  170.13  0. 1.0000     0. 
   5 -15   6    557.30   97.94  0. 1.0000     0. 
   5 -15   5   3213.50  211.66  0. 1.0000     0. 
   5 -15   4   1224.76  136.79  0. 1.0000     0. 
  -5  15   3   1825.26  166.39  0. 1.0000     0. 
   5 -15   3   1919.78  167.63  0. 1.0000     0. 
   5 -15   2    332.84   84.97  0. 1.0000     0. 
  -5  15   2    335.91   90.11  0. 1.0000     0. 
  -5  15   1   1364.54  147.43  0. 1.0000     0. 
  -5  15   0    702.68  114.42  0. 1.0000     0. 
  -5  15  -1   1162.27  139.83  0. 1.0000     0. 
  -5  15  -2    546.39  101.36  0. 1.0000     0. 
  -5  15  -3   1634.89  151.01  0. 1.0000     0. 
  -5  15  -4   1297.04  128.69  0. 1.0000     0. 
  -5  15  -5   3065.32  191.75  0. 1.0000     0. 
  -5  15  -6    436.24   79.28  0. 1.0000     0. 
  -5  16   2    415.36   76.45  0. 1.0000     0. 
  -5  16   1   1485.06  131.30  0. 1.0000     0. 
  -5  16   0   1153.30  116.13  0. 1.0000     0. 
  -5  16  -1   1277.60  118.78  0. 1.0000     0. 
  -5  16  -2    353.36   71.44  0. 1.0000     0. 
  -5  16  -3   3797.61  198.80  0. 1.0000     0. 
  -6   0   1  39237.20 1728.28  0. 1.0000     0. 
  -6   0   2   4933.96  588.59  0. 1.0000     0. 
  -6   0   3  18366.80 1210.00  0. 1.0000     0. 
  -6   0   4   -140.94  203.01  0. 1.0000     0. 
   6   0  -5  13051.80  519.12  0. 1.0000     0. 
   6   0   5  12154.40  504.32  0. 1.0000     0. 
  -6   0   5  13140.20 1091.03  0. 1.0000     0. 
   6   0   6   1964.60  217.41  0. 1.0000     0. 
   6   0  -6   2730.33  217.72  0. 1.0000     0. 
   6   0   6   2362.97  204.99  0. 1.0000     0. 
   6   0   6   2577.03  219.11  0. 1.0000     0. 
   6   0   7    247.90  115.76  0. 1.0000     0. 
   6   0   7     57.61   73.79  0. 1.0000     0. 
   6   0  -7     69.82   70.49  0. 1.0000     0. 
   6   0   8   6545.07  403.60  0. 1.0000     0. 
   6   0  -8   5414.25  330.01  0. 1.0000     0. 
   6   0   8   6554.98  345.07  0. 1.0000     0. 
   6   0   9   4736.87  349.00  0. 1.0000     0. 
   6   0  -9   5269.08  318.24  0. 1.0000     0. 
   6   0   9   5496.43  307.27  0. 1.0000     0. 
   6   0  10  26441.30  956.48  0. 1.0000     0. 
   6   0 -10  27396.10  885.25  0. 1.0000     0. 
   6   0  11    426.05  129.64  0. 1.0000     0. 
   6   0 -11    369.79  108.46  0. 1.0000     0. 
   6   0  12    506.57  135.28  0. 1.0000     0. 
   6   0 -12    350.17   91.39  0. 1.0000     0. 
   6   0 -13    979.52  135.67  0. 1.0000     0. 
   6   0 -14    186.63   69.97  0. 1.0000     0. 
  -6   0  15    776.62  128.59  0. 1.0000     0. 
   6   0 -15    619.82   92.43  0. 1.0000     0. 
  -6   0  16    144.54   66.98  0. 1.0000     0. 
  -6   1  16   1429.58  137.84  0. 1.0000     0. 
  -6   1  15    464.69  108.37  0. 1.0000     0. 
   6   1 -15    244.36   72.95  0. 1.0000     0. 
   6   1 -14   4241.82  249.93  0. 1.0000     0. 
   6   1 -13   2048.11  186.84  0. 1.0000     0. 
   6   1 -12   6567.67  350.84  0. 1.0000     0. 
   6   1 -11    210.18   92.22  0. 1.0000     0. 
   6   1 -10   7083.50  373.60  0. 1.0000     0. 
   6   1  -9  11421.00  490.94  0. 1.0000     0. 
   6  -1   9  10765.80  466.08  0. 1.0000     0. 
   6   1  -8   8103.70  400.74  0. 1.0000     0. 
   6  -1   8   7718.94  384.63  0. 1.0000     0. 
   6   1  -7   4547.89  288.09  0. 1.0000     0. 
   6  -1   7   4577.64  288.71  0. 1.0000     0. 
   6  -1   7   4834.52  311.64  0. 1.0000     0. 
   6  -1   6     72.98   93.35  0. 1.0000     0. 
   6   1  -6     94.66   70.97  0. 1.0000     0. 
   6  -1   6     40.87   75.10  0. 1.0000     0. 
  -6   1   5   3739.14  598.96  0. 1.0000     0. 
   6   1  -5   4729.32  281.22  0. 1.0000     0. 
  -6   1   4   2300.95  453.31  0. 1.0000     0. 
  -6   1   3   7135.53  746.23  0. 1.0000     0. 
  -6   1   2   4925.67  595.31  0. 1.0000     0. 
  -6   1   1  24504.00 1338.59  0. 1.0000     0. 
  -6   1   0   3022.55  426.01  0. 1.0000     0. 
  -6  -1   3   5970.71  665.93  0. 1.0000     0. 
  -6  -1   4   2197.71  411.32  0. 1.0000     0. 
   6  -1  -5   4123.12  275.08  0. 1.0000     0. 
   6   1   5   4183.41  267.55  0. 1.0000     0. 
  -6  -1   5   4258.17  618.18  0. 1.0000     0. 
   6   1   6      3.96   96.00  0. 1.0000     0. 
   6   1   6     20.18   67.89  0. 1.0000     0. 
   6  -1  -6     21.14   75.68  0. 1.0000     0. 
   6   1   7   5531.49  375.18  0. 1.0000     0. 
   6  -1  -7   5224.81  315.98  0. 1.0000     0. 
   6   1   7   5156.22  303.65  0. 1.0000     0. 
   6   1   8   6383.98  417.32  0. 1.0000     0. 
   6  -1  -8   6581.26  361.89  0. 1.0000     0. 
   6   1   8   6885.32  353.44  0. 1.0000     0. 
   6  -1  -9  10324.00  467.18  0. 1.0000     0. 
   6   1   9  10146.00  439.80  0. 1.0000     0. 
   6   1  10   6577.84  434.79  0. 1.0000     0. 
   6  -1 -10   7953.38  397.02  0. 1.0000     0. 
   6   1  11    293.40  114.28  0. 1.0000     0. 
   6  -1 -11    418.43  109.12  0. 1.0000     0. 
   6   1  12   8020.75  448.24  0. 1.0000     0. 
   6  -1 -12   7456.54  372.54  0. 1.0000     0. 
   6   1  13   1546.04  187.40  0. 1.0000     0. 
   6  -1 -13   1578.61  158.33  0. 1.0000     0. 
   6   1  14   4466.09  278.51  0. 1.0000     0. 
   6  -1 -14   4521.69  249.38  0. 1.0000     0. 
  -6  -1  15    150.29   89.38  0. 1.0000     0. 
  -6  -1  16   1232.08  125.08  0. 1.0000     0. 
  -6   2  16     61.21   60.79  0. 1.0000     0. 
  -6   2  15   2390.33  188.10  0. 1.0000     0. 
   6   2 -15   2110.77  163.52  0. 1.0000     0. 
   6   2 -14     96.58   66.95  0. 1.0000     0. 
   6   2 -13   4758.48  285.66  0. 1.0000     0. 
   6   2 -12   6777.58  359.59  0. 1.0000     0. 
   6   2 -11   6557.31  358.19  0. 1.0000     0. 
   6   2 -10   2816.16  231.47  0. 1.0000     0. 
   6   2  -9   9535.93  444.40  0. 1.0000     0. 
   6  -2   9   9727.02  436.19  0. 1.0000     0. 
   6  -2   8   1486.26  168.08  0. 1.0000     0. 
   6   2  -8   2007.33  193.30  0. 1.0000     0. 
   6   2  -7  11475.40  488.73  0. 1.0000     0. 
   6  -2   7  12262.30  544.60  0. 1.0000     0. 
   6   2  -6  40991.80 1168.04  0. 1.0000     0. 
   6  -2   6  39907.89 1235.92  0. 1.0000     0. 
   6   2  -5  12761.40  499.04  0. 1.0000     0. 
   6  -2   5  12257.30  552.70  0. 1.0000     0. 
  -6   2   5  11824.60 1063.92  0. 1.0000     0. 
  -6   2   4   2586.00  477.65  0. 1.0000     0. 
  -6   2   3   3205.97  519.94  0. 1.0000     0. 
  -6   2   2   1942.17  382.51  0. 1.0000     0. 
  -6   2   1   1269.60  325.11  0. 1.0000     0. 
  -6   2   0   1481.63  329.00  0. 1.0000     0. 
  -6   2  -1   1146.67  293.12  0. 1.0000     0. 
  -6  -2   4   1997.49  418.72  0. 1.0000     0. 
   6   2   5  10297.70  516.23  0. 1.0000     0. 
   6  -2  -5   9941.10  459.97  0. 1.0000     0. 
   6   2   5   9972.47  438.42  0. 1.0000     0. 
  -6  -2   5  10460.30  950.15  0. 1.0000     0. 
   6   2   6  40317.10 1309.08  0. 1.0000     0. 
   6  -2  -6  42000.00 1234.91  0. 1.0000     0. 
   6   2   6  41887.90 1194.36  0. 1.0000     0. 
   6   2   7  12818.00  619.28  0. 1.0000     0. 
   6  -2  -7  12770.60  542.55  0. 1.0000     0. 
   6   2   7  12882.20  520.00  0. 1.0000     0. 
   6   2   8   1564.10  219.18  0. 1.0000     0. 
   6  -2  -8   1825.84  191.74  0. 1.0000     0. 
   6   2   8   1431.36  160.55  0. 1.0000     0. 
   6   2   9   8728.97  511.57  0. 1.0000     0. 
   6   2   9   9874.37  434.46  0. 1.0000     0. 
   6  -2  -9   9096.79  442.47  0. 1.0000     0. 
   6   2  10   2644.22  282.65  0. 1.0000     0. 
   6  -2 -10   2599.87  221.39  0. 1.0000     0. 
   6   2  11   5745.33  400.53  0. 1.0000     0. 
   6  -2 -11   6650.62  352.50  0. 1.0000     0. 
   6   2  12   6852.77  420.38  0. 1.0000     0. 
   6  -2 -12   6616.55  339.60  0. 1.0000     0. 
   6   2  13   4537.15  321.20  0. 1.0000     0. 
   6  -2 -13   4498.83  260.02  0. 1.0000     0. 
   6   2  14    230.78  104.05  0. 1.0000     0. 
   6  -2 -14    511.87   88.06  0. 1.0000     0. 
  -6  -2  15   2397.29  186.01  0. 1.0000     0. 
   6   2  15   1540.82  147.39  0. 1.0000     0. 
  -6  -2  16    100.82   68.49  0. 1.0000     0. 
  -6   3  15    110.24   69.86  0. 1.0000     0. 
   6   3 -15    -17.93   54.93  0. 1.0000     0. 
   6   3 -14    783.85  110.46  0. 1.0000     0. 
   6   3 -13   3844.78  255.33  0. 1.0000     0. 
   6   3 -12   5692.19  329.45  0. 1.0000     0. 
   6   3 -11   5509.39  323.35  0. 1.0000     0. 
   6   3 -10   1390.98  168.78  0. 1.0000     0. 
   6   3  -9   1280.59  164.10  0. 1.0000     0. 
   6  -3   9   1175.91  150.48  0. 1.0000     0. 
   6   3  -8  25605.10  824.56  0. 1.0000     0. 
   6  -3   8  23464.90  806.91  0. 1.0000     0. 
   6  -3   8  25031.50  875.33  0. 1.0000     0. 
   6   3  -7   9485.98  423.13  0. 1.0000     0. 
   6  -3   7   8670.62  464.47  0. 1.0000     0. 
   6   3  -6   4533.90  272.77  0. 1.0000     0. 
   6  -3   6   4125.99  309.03  0. 1.0000     0. 
   6   3  -5   3287.34  224.52  0. 1.0000     0. 
   6  -3   5   3481.18  281.91  0. 1.0000     0. 
  -6   3   4    -40.98  169.71  0. 1.0000     0. 
   6  -3   4    281.97  107.43  0. 1.0000     0. 
  -6   3   3   3596.51  578.22  0. 1.0000     0. 
  -6   3   2  28346.90 1573.60  0. 1.0000     0. 
  -6   3   1  33216.90 1678.99  0. 1.0000     0. 
  -6   3   0   2635.86  433.66  0. 1.0000     0. 
  -6   3  -1  34657.11 1665.97  0. 1.0000     0. 
  -6   3  -2  31860.40 1549.64  0. 1.0000     0. 
   6   3   4    263.17   97.52  0. 1.0000     0. 
   6  -3  -4    123.02   67.25  0. 1.0000     0. 
   6   3   4    301.35  129.73  0. 1.0000     0. 
   6   3   5   2735.56  271.07  0. 1.0000     0. 
   6   3   5   3402.44  237.43  0. 1.0000     0. 
   6  -3  -5   3222.06  252.28  0. 1.0000     0. 
   6   3   6   4487.66  344.51  0. 1.0000     0. 
   6   3   6   4613.34  286.74  0. 1.0000     0. 
   6  -3  -6   4297.27  293.70  0. 1.0000     0. 
   6   3   7   8193.42  486.88  0. 1.0000     0. 
   6   3   7   9356.74  422.35  0. 1.0000     0. 
   6  -3  -7   8670.24  436.33  0. 1.0000     0. 
   6   3   8  21603.30  903.84  0. 1.0000     0. 
   6  -3  -8  25804.00  845.37  0. 1.0000     0. 
   6   3   9    831.02  188.43  0. 1.0000     0. 
   6  -3  -9    770.46  125.43  0. 1.0000     0. 
   6   3  10   1802.13  239.24  0. 1.0000     0. 
   6  -3 -10   1841.21  191.13  0. 1.0000     0. 
   6   3  11   5309.85  390.85  0. 1.0000     0. 
   6   3  11   5725.45  308.16  0. 1.0000     0. 
   6  -3 -11   6358.09  336.79  0. 1.0000     0. 
   6   3  12   6483.80  416.78  0. 1.0000     0. 
   6  -3 -12   6645.51  331.05  0. 1.0000     0. 
   6   3  13   3962.16  304.55  0. 1.0000     0. 
   6  -3 -13   4352.24  245.62  0. 1.0000     0. 
   6   3  14    475.50  119.43  0. 1.0000     0. 
  -6  -3  15    109.36   78.58  0. 1.0000     0. 
   6   3  15    -17.91   66.81  0. 1.0000     0. 
  -6   4  15   2762.34  174.79  0. 1.0000     0. 
   6   4 -15   2293.81  165.10  0. 1.0000     0. 
  -6   4  14    351.96   93.58  0. 1.0000     0. 
   6   4 -14    280.68   82.70  0. 1.0000     0. 
   6   4 -13   5619.06  309.89  0. 1.0000     0. 
   6   4 -12   1595.51  179.25  0. 1.0000     0. 
   6   4 -11   7639.18  391.36  0. 1.0000     0. 
   6   4 -10   9362.91  441.19  0. 1.0000     0. 
   6   4  -9    440.71  117.12  0. 1.0000     0. 
   6  -4   9    597.07  140.94  0. 1.0000     0. 
   6   4  -8   1843.13  184.70  0. 1.0000     0. 
   6  -4   8   2114.10  231.35  0. 1.0000     0. 
   6   4  -7  13388.80  532.97  0. 1.0000     0. 
   6  -4   7  13815.10  616.90  0. 1.0000     0. 
   6   4  -6    410.73  103.00  0. 1.0000     0. 
   6  -4   6    151.88  109.63  0. 1.0000     0. 
   6   4  -5   5206.22  286.04  0. 1.0000     0. 
   6  -4   5   4900.72  352.85  0. 1.0000     0. 
   6   4  -4   4805.00  267.68  0. 1.0000     0. 
   6  -4   4   4777.55  337.47  0. 1.0000     0. 
  -6   4   3  27242.40 1628.18  0. 1.0000     0. 
   6  -4   3  29362.90 1001.85  0. 1.0000     0. 
  -6   4   2    222.63  173.22  0. 1.0000     0. 
  -6   4   1   1365.32  342.83  0. 1.0000     0. 
  -6   4   0     99.37  185.78  0. 1.0000     0. 
  -6   4  -1   1118.52  309.96  0. 1.0000     0. 
  -6   4  -2    495.01  257.15  0. 1.0000     0. 
   6   4   3  29872.80 1005.24  0. 1.0000     0. 
   6   4   3  28168.10  881.22  0. 1.0000     0. 
   6   4   4   6036.65  389.37  0. 1.0000     0. 
   6   4   4   5823.12  319.38  0. 1.0000     0. 
   6   4   5   4954.44  361.63  0. 1.0000     0. 
   6   4   5   5014.43  296.46  0. 1.0000     0. 
   6  -4  -5   4438.29  306.25  0. 1.0000     0. 
   6   4   6    820.63  183.90  0. 1.0000     0. 
   6   4   6    632.06  121.81  0. 1.0000     0. 
   6  -4  -6    359.00  107.26  0. 1.0000     0. 
   6   4   7  12720.50  625.92  0. 1.0000     0. 
   6  -4  -7  12025.40  537.25  0. 1.0000     0. 
   6   4   8   3033.39  302.93  0. 1.0000     0. 
   6  -4  -8   2645.44  229.71  0. 1.0000     0. 
   6   4   9    431.30  159.03  0. 1.0000     0. 
   6  -4  -9    455.76  109.72  0. 1.0000     0. 
   6   4  10   7446.35  478.00  0. 1.0000     0. 
   6  -4 -10   8117.61  396.18  0. 1.0000     0. 
   6   4  11   6645.99  444.09  0. 1.0000     0. 
   6   4  11   7697.47  361.96  0. 1.0000     0. 
   6  -4 -11   7192.13  357.25  0. 1.0000     0. 
   6  -4 -12   1702.40  162.35  0. 1.0000     0. 
   6   4  12   1564.04  211.19  0. 1.0000     0. 
   6   4  13   5152.37  343.89  0. 1.0000     0. 
  -6  -4  14    424.56  100.44  0. 1.0000     0. 
   6   4  14    423.17  118.71  0. 1.0000     0. 
   6   4  15   2705.53  196.54  0. 1.0000     0. 
  -6  -4  15   2885.27  183.06  0. 1.0000     0. 
   6   5 -15   2106.48  153.06  0. 1.0000     0. 
  -6   5  14   1891.37  151.65  0. 1.0000     0. 
   6   5 -14   1790.41  163.19  0. 1.0000     0. 
   6   5 -13   2713.53  212.18  0. 1.0000     0. 
   6   5 -12  13250.80  534.06  0. 1.0000     0. 
   6   5 -11   1052.61  147.42  0. 1.0000     0. 
   6   5 -10   2610.17  225.32  0. 1.0000     0. 
   6   5  -9   5628.47  328.96  0. 1.0000     0. 
   6  -5   9   5782.37  371.20  0. 1.0000     0. 
   6   5  -8   1335.96  161.75  0. 1.0000     0. 
   6  -5   8   1422.63  199.01  0. 1.0000     0. 
   6   5  -7  11539.00  487.85  0. 1.0000     0. 
   6  -5   7  12045.30  586.80  0. 1.0000     0. 
   6   5  -6  16368.00  599.30  0. 1.0000     0. 
   6  -5   6  17298.20  728.98  0. 1.0000     0. 
   6  -5   5  14873.90  679.40  0. 1.0000     0. 
   6   5  -5  15994.10  569.36  0. 1.0000     0. 
   6   5  -4   4753.16  266.70  0. 1.0000     0. 
   6  -5   4   4962.40  361.76  0. 1.0000     0. 
   6  -5   3   4419.64  337.40  0. 1.0000     0. 
  -6   5   2   7807.32  834.11  0. 1.0000     0. 
   6  -5   2   8704.14  475.08  0. 1.0000     0. 
  -6   5   1   8001.17  837.65  0. 1.0000     0. 
   6  -5   1   8033.99  447.57  0. 1.0000     0. 
  -6   5   0   7997.15  825.20  0. 1.0000     0. 
   6  -5   0   9644.87  487.79  0. 1.0000     0. 
  -6   5  -1   7416.34  767.02  0. 1.0000     0. 
   6   5   1   7283.26  349.29  0. 1.0000     0. 
   6  -5  -1   7141.81  407.67  0. 1.0000     0. 
   6   5   2   8938.89  470.18  0. 1.0000     0. 
   6   5   2   8907.70  398.54  0. 1.0000     0. 
  -6   5  -2   8344.36  802.51  0. 1.0000     0. 
   6  -5  -2   8062.18  431.15  0. 1.0000     0. 
   6   5   3   4369.48  330.13  0. 1.0000     0. 
  -6   5  -3   3741.61  532.34  0. 1.0000     0. 
   6   5   4   4884.72  356.87  0. 1.0000     0. 
   6   5   5  17388.20  730.84  0. 1.0000     0. 
   6  -5  -5  16433.80  663.21  0. 1.0000     0. 
   6   5   6  17848.70  753.32  0. 1.0000     0. 
   6  -5  -6  16479.60  666.44  0. 1.0000     0. 
   6   5   7  10488.40  568.64  0. 1.0000     0. 
   6  -5  -7  11337.10  515.53  0. 1.0000     0. 
   6   5   8   1387.50  219.46  0. 1.0000     0. 
   6  -5  -8   1634.27  191.45  0. 1.0000     0. 
   6   5   9   6320.36  441.02  0. 1.0000     0. 
   6   5   9   6424.97  346.55  0. 1.0000     0. 
   6  -5  -9   5896.89  341.70  0. 1.0000     0. 
   6   5  10   2811.66  219.24  0. 1.0000     0. 
   6  -5 -10   3108.83  229.57  0. 1.0000     0. 
   6   5  11    462.08   90.36  0. 1.0000     0. 
   6   5  11    800.05  183.19  0. 1.0000     0. 
   6  -5 -11    641.10  108.01  0. 1.0000     0. 
   6   5  12  11956.30  573.87  0. 1.0000     0. 
   6   5  13   2982.51  260.31  0. 1.0000     0. 
   6   5  14   2546.72  213.48  0. 1.0000     0. 
  -6  -5  14   2397.93  169.72  0. 1.0000     0. 
   6   5  15   1788.37  155.81  0. 1.0000     0. 
   6   6 -15   3613.02  189.89  0. 1.0000     0. 
   6   6 -14   1564.86  143.44  0. 1.0000     0. 
   6   6 -13   4162.48  254.24  0. 1.0000     0. 
   6   6 -12    959.38  138.34  0. 1.0000     0. 
   6   6 -11   3921.01  270.06  0. 1.0000     0. 
   6   6 -10   4369.96  288.04  0. 1.0000     0. 
   6  -6  10   4656.21  313.11  0. 1.0000     0. 
   6   6  -9   1761.16  188.45  0. 1.0000     0. 
   6  -6   9   1562.04  207.12  0. 1.0000     0. 
   6   6  -8   6658.34  355.61  0. 1.0000     0. 
   6  -6   8   6719.08  420.23  0. 1.0000     0. 
   6   6  -7   2338.14  205.74  0. 1.0000     0. 
   6  -6   7   2736.91  274.60  0. 1.0000     0. 
   6   6  -6  14062.60  543.56  0. 1.0000     0. 
   6  -6   6  14383.00  669.79  0. 1.0000     0. 
   6   6  -5   2717.33  203.94  0. 1.0000     0. 
   6  -6   5   2550.98  282.32  0. 1.0000     0. 
   6  -6   4  26985.40  997.24  0. 1.0000     0. 
   6  -6   3    443.44  136.57  0. 1.0000     0. 
   6  -6   2   4704.35  358.18  0. 1.0000     0. 
   6  -6   1   6609.41  413.20  0. 1.0000     0. 
   6  -6   0      7.04   98.69  0. 1.0000     0. 
   6  -6  -1   7047.90  415.79  0. 1.0000     0. 
   6  -6  -2   4168.31  305.98  0. 1.0000     0. 
   6   6   3    369.56  127.21  0. 1.0000     0. 
   6   6   4  28888.00 1020.68  0. 1.0000     0. 
   6   6   5   3163.98  290.61  0. 1.0000     0. 
   6  -6  -5   2430.18  229.37  0. 1.0000     0. 
   6   6   6  15552.70  697.73  0. 1.0000     0. 
   6  -6  -6  15187.10  631.30  0. 1.0000     0. 
   6  -6  -7   2691.35  239.99  0. 1.0000     0. 
   6   6   7   2648.50  278.09  0. 1.0000     0. 
   6   6   8   7672.38  477.56  0. 1.0000     0. 
   6   6   8   8002.76  398.54  0. 1.0000     0. 
   6  -6  -8   7558.12  397.68  0. 1.0000     0. 
   6   6   9   1722.65  178.93  0. 1.0000     0. 
   6   6   9   1905.32  252.52  0. 1.0000     0. 
   6  -6  -9   1785.51  182.40  0. 1.0000     0. 
   6   6  10   5060.39  376.25  0. 1.0000     0. 
   6   6  10   5446.89  305.80  0. 1.0000     0. 
   6  -6 -10   5406.64  299.78  0. 1.0000     0. 
   6   6  11   4795.46  364.68  0. 1.0000     0. 
   6   6  11   4524.21  265.38  0. 1.0000     0. 
   6   6  12    759.91  154.08  0. 1.0000     0. 
   6   6  13   4242.68  291.56  0. 1.0000     0. 
   6   6  14   1341.38  155.86  0. 1.0000     0. 
   6   6  15   2958.87  184.77  0. 1.0000     0. 
   6   7 -14    460.43   80.45  0. 1.0000     0. 
   6   7 -13   4546.73  253.17  0. 1.0000     0. 
   6   7 -12   4176.52  259.78  0. 1.0000     0. 
   6   7 -11   2480.61  208.63  0. 1.0000     0. 
   6   7 -10   2760.17  222.65  0. 1.0000     0. 
   6  -7  10   2738.12  242.44  0. 1.0000     0. 
   6   7  -9   1930.20  185.70  0. 1.0000     0. 
   6  -7   9   1822.94  221.83  0. 1.0000     0. 
   6   7  -8   7105.44  366.22  0. 1.0000     0. 
   6  -7   8   7009.11  440.62  0. 1.0000     0. 
   6   7  -7   9578.41  435.57  0. 1.0000     0. 
   6  -7   7   9991.71  544.16  0. 1.0000     0. 
   6   7  -6     49.04   59.65  0. 1.0000     0. 
   6  -7   6    -69.98  134.39  0. 1.0000     0. 
   6  -7   5  16795.90  757.34  0. 1.0000     0. 
   6  -7   4    878.90  185.93  0. 1.0000     0. 
   6  -7   3   3982.03  342.99  0. 1.0000     0. 
   6  -7   2   7430.57  462.17  0. 1.0000     0. 
   6  -7   1   3146.42  295.31  0. 1.0000     0. 
   6   7   0  49830.80 1356.10  0. 1.0000     0. 
   6  -7   0  48587.60 1494.16  0. 1.0000     0. 
   6  -7  -1   3098.54  281.92  0. 1.0000     0. 
   6  -7  -2   8842.09  469.52  0. 1.0000     0. 
   6   7   3   5449.23  373.22  0. 1.0000     0. 
   6   7   4    901.32  170.62  0. 1.0000     0. 
   6   7   5  18841.40  766.77  0. 1.0000     0. 
   6   7   5  18166.00  670.94  0. 1.0000     0. 
   6   7   6    144.29  148.20  0. 1.0000     0. 
   6   7   6     64.52   76.06  0. 1.0000     0. 
   6  -7  -6     99.62   86.89  0. 1.0000     0. 
   6   7   7   9707.75  523.64  0. 1.0000     0. 
   6   7   7   9181.91  435.59  0. 1.0000     0. 
   6  -7  -7   8479.66  434.98  0. 1.0000     0. 
   6   7   8   6625.64  431.63  0. 1.0000     0. 
   6  -7  -8   7417.25  382.62  0. 1.0000     0. 
   6   7   8   7377.95  382.31  0. 1.0000     0. 
   6   7   9   1480.63  160.37  0. 1.0000     0. 
   6   7   9   1242.31  205.05  0. 1.0000     0. 
   6  -7  -9   1293.58  152.34  0. 1.0000     0. 
   6   7  10   3397.31  302.90  0. 1.0000     0. 
   6   7  10   3448.41  236.06  0. 1.0000     0. 
   6   7  11   1798.20  163.48  0. 1.0000     0. 
   6   7  11   1899.74  222.32  0. 1.0000     0. 
   6   7  12   4931.65  326.36  0. 1.0000     0. 
   6   7  13   4316.66  276.48  0. 1.0000     0. 
   6   7  14    726.61  111.56  0. 1.0000     0. 
   6   8 -14   1057.25  101.04  0. 1.0000     0. 
   6   8 -13   1233.64  122.23  0. 1.0000     0. 
   6   8 -12    923.83  119.97  0. 1.0000     0. 
   6   8 -11     57.32   73.52  0. 1.0000     0. 
   6   8 -10   6324.55  335.46  0. 1.0000     0. 
   6  -8  10   6435.60  364.66  0. 1.0000     0. 
   6   8  -9   4956.90  294.51  0. 1.0000     0. 
   6  -8   9   4510.22  323.20  0. 1.0000     0. 
   6   8  -8  11102.30  478.56  0. 1.0000     0. 
   6  -8   8  12559.70  596.32  0. 1.0000     0. 
   6   8  -7    215.51   89.70  0. 1.0000     0. 
   6  -8   7    231.35  146.61  0. 1.0000     0. 
   6   8  -6  21617.10  720.25  0. 1.0000     0. 
   6  -8   6  20220.00  859.40  0. 1.0000     0. 
   6  -8   5   5068.69  395.18  0. 1.0000     0. 
   6  -8   4    117.53  126.29  0. 1.0000     0. 
   6  -8   3    772.20  168.68  0. 1.0000     0. 
   6  -8   2   7632.08  478.46  0. 1.0000     0. 
   6  -8   1   7022.29  446.08  0. 1.0000     0. 
   6   8   0   3140.38  226.53  0. 1.0000     0. 
   6  -8   0   2741.74  274.64  0. 1.0000     0. 
  -6   8   0   3042.24  237.94  0. 1.0000     0. 
   6   8   1   8368.20  401.15  0. 1.0000     0. 
   6  -8  -1   8109.92  464.58  0. 1.0000     0. 
  -6   8  -1   8931.88  426.52  0. 1.0000     0. 
   6   8   2   9597.28  440.03  0. 1.0000     0. 
   6  -8  -2  10124.30  503.86  0. 1.0000     0. 
  -6   8  -2   9714.19  454.99  0. 1.0000     0. 
   6   8   3    611.66  118.68  0. 1.0000     0. 
   6   8   4    228.69  138.89  0. 1.0000     0. 
   6   8   4     79.23   80.93  0. 1.0000     0. 
   6   8   5   6274.35  398.12  0. 1.0000     0. 
   6   8   5   5917.74  344.25  0. 1.0000     0. 
   6   8   6  21564.30  832.03  0. 1.0000     0. 
   6   8   6  21444.50  754.09  0. 1.0000     0. 
   6  -8  -6  20911.00  773.67  0. 1.0000     0. 
   6  -8  -7    126.37   81.81  0. 1.0000     0. 
   6   8   7    220.09   86.35  0. 1.0000     0. 
   6   8   8  10364.00  531.18  0. 1.0000     0. 
   6   8   8  10359.00  462.97  0. 1.0000     0. 
   6  -8  -8  10407.20  456.20  0. 1.0000     0. 
   6   8   9   4753.51  340.16  0. 1.0000     0. 
   6   8   9   4664.28  286.38  0. 1.0000     0. 
   6   8  10   6225.66  382.88  0. 1.0000     0. 
   6   8  10   6390.38  323.55  0. 1.0000     0. 
   6   8  11    115.17   51.23  0. 1.0000     0. 
   6   8  11    294.17  124.89  0. 1.0000     0. 
   6   8  12   1253.53  158.76  0. 1.0000     0. 
   6   8  13   1384.60  151.31  0. 1.0000     0. 
   6   8  14    935.33  102.90  0. 1.0000     0. 
   6   9 -13    801.65   90.89  0. 1.0000     0. 
   6   9 -12    414.75   79.14  0. 1.0000     0. 
   6   9 -11   1554.17  147.25  0. 1.0000     0. 
   6  -9  11   1550.98  148.89  0. 1.0000     0. 
   6   9 -10   6006.45  309.04  0. 1.0000     0. 
   6  -9  10   5937.47  337.62  0. 1.0000     0. 
   6   9  -9   3798.57  247.85  0. 1.0000     0. 
   6  -9   9   3780.32  292.40  0. 1.0000     0. 
   6   9  -8    355.42   91.97  0. 1.0000     0. 
   6  -9   8    161.95  108.86  0. 1.0000     0. 
   6   9  -7   5759.03  310.12  0. 1.0000     0. 
   6  -9   7   5429.99  394.14  0. 1.0000     0. 
   6  -9   6   2471.48  277.85  0. 1.0000     0. 
   6  -9   5   8324.99  508.09  0. 1.0000     0. 
   6  -9   4   1199.20  206.91  0. 1.0000     0. 
   6  -9   3    836.35  201.80  0. 1.0000     0. 
   6  -9   2    139.01  125.84  0. 1.0000     0. 
   6  -9   1  11361.30  588.58  0. 1.0000     0. 
  -6   9   1  12360.80  529.54  0. 1.0000     0. 
   6   9   0     -5.92   63.23  0. 1.0000     0. 
   6  -9   0    -75.22  100.48  0. 1.0000     0. 
  -6   9   0      4.50   75.57  0. 1.0000     0. 
   6   9   1  12266.20  506.60  0. 1.0000     0. 
   6  -9  -1  12085.30  579.83  0. 1.0000     0. 
  -6   9  -1  12444.60  532.91  0. 1.0000     0. 
  -6   9  -2    141.85   86.78  0. 1.0000     0. 
   6   9   2    213.69   96.78  0. 1.0000     0. 
  -6   9  -3   1307.60  164.26  0. 1.0000     0. 
   6   9   3   1190.77  153.95  0. 1.0000     0. 
   6   9   4   2271.92  207.88  0. 1.0000     0. 
  -6   9  -4   2196.15  208.65  0. 1.0000     0. 
   6   9   5   8564.01  457.47  0. 1.0000     0. 
   6   9   5   8537.10  417.06  0. 1.0000     0. 
   6  -9  -5   7561.82  413.48  0. 1.0000     0. 
   6   9   6   2707.58  259.41  0. 1.0000     0. 
   6   9   6   2350.80  212.68  0. 1.0000     0. 
   6  -9  -6   2467.60  224.04  0. 1.0000     0. 
   6   9   7   6049.85  377.03  0. 1.0000     0. 
   6   9   7   5914.94  339.85  0. 1.0000     0. 
   6  -9  -7   5498.72  320.41  0. 1.0000     0. 
   6   9   8    707.85  120.50  0. 1.0000     0. 
   6   9   8    948.49  168.86  0. 1.0000     0. 
   6   9   9   4377.72  306.95  0. 1.0000     0. 
   6   9   9   4645.51  275.30  0. 1.0000     0. 
   6   9  10   5920.01  342.32  0. 1.0000     0. 
   6   9  10   5856.15  298.93  0. 1.0000     0. 
   6   9  11   2043.88  193.26  0. 1.0000     0. 
   6   9  11   1531.16  133.95  0. 1.0000     0. 
   6   9  12    579.70  108.62  0. 1.0000     0. 
   6   9  13   1228.50  119.99  0. 1.0000     0. 
   6  10 -12     45.20   43.22  0. 1.0000     0. 
   6  10 -11     46.21   53.19  0. 1.0000     0. 
   6 -10  11    -67.74   59.46  0. 1.0000     0. 
   6  10 -10   1328.18  130.18  0. 1.0000     0. 
   6 -10  10   1432.78  153.26  0. 1.0000     0. 
   6  10  -9   3548.63  223.12  0. 1.0000     0. 
   6 -10   9   4143.40  284.27  0. 1.0000     0. 
   6  10  -8   4800.77  263.16  0. 1.0000     0. 
   6 -10   8   4581.17  327.36  0. 1.0000     0. 
   6 -10   7   1330.40  193.14  0. 1.0000     0. 
   6 -10   6   5020.94  376.32  0. 1.0000     0. 
   6 -10   5   5799.39  414.28  0. 1.0000     0. 
   6 -10   4   7687.19  479.81  0. 1.0000     0. 
  -6  10   3   9741.38  465.95  0. 1.0000     0. 
   6 -10   3   9454.76  541.40  0. 1.0000     0. 
   6 -10   2  17182.70  764.68  0. 1.0000     0. 
  -6  10   2  19114.60  703.15  0. 1.0000     0. 
   6 -10   1   1346.44  208.20  0. 1.0000     0. 
  -6  10   1   1448.68  175.62  0. 1.0000     0. 
   6  10   0    648.51  112.09  0. 1.0000     0. 
   6 -10   0    454.06  126.53  0. 1.0000     0. 
  -6  10   0    727.82  127.89  0. 1.0000     0. 
  -6  10  -1   1473.72  174.82  0. 1.0000     0. 
   6  10   1   1648.02  170.09  0. 1.0000     0. 
   6 -10  -1   1571.50  205.34  0. 1.0000     0. 
   6  10   2  17993.90  656.54  0. 1.0000     0. 
  -6  10  -2  17674.90  675.11  0. 1.0000     0. 
   6  10   3   8962.23  426.64  0. 1.0000     0. 
  -6  10  -3   8998.66  440.60  0. 1.0000     0. 
   6  10   4   7685.57  393.81  0. 1.0000     0. 
  -6  10  -4   7550.13  399.93  0. 1.0000     0. 
   6  10   5   5235.46  316.77  0. 1.0000     0. 
   6 -10  -5   4712.55  306.50  0. 1.0000     0. 
  -6  10  -5   4905.34  315.85  0. 1.0000     0. 
   6  10   6   5603.05  321.85  0. 1.0000     0. 
   6 -10  -6   4784.08  298.16  0. 1.0000     0. 
  -6  10  -6   5301.14  326.57  0. 1.0000     0. 
   6  10   7   2867.34  231.38  0. 1.0000     0. 
   6  10   7   2284.56  203.06  0. 1.0000     0. 
   6  10   8   6098.61  339.45  0. 1.0000     0. 
   6  10   8   5612.00  310.20  0. 1.0000     0. 
   6  10   9   4569.83  282.38  0. 1.0000     0. 
   6  10   9   4126.79  251.84  0. 1.0000     0. 
   6  10  10   1115.62  135.21  0. 1.0000     0. 
   6  10  11    173.95   80.54  0. 1.0000     0. 
  -6  10 -12    133.28   53.53  0. 1.0000     0. 
   6 -11  10   6195.05  299.95  0. 1.0000     0. 
   6 -11   9    845.80  134.08  0. 1.0000     0. 
   6 -11   8   7648.25  405.84  0. 1.0000     0. 
   6 -11   7   1083.00  170.50  0. 1.0000     0. 
   6 -11   6  11590.80  562.10  0. 1.0000     0. 
   6 -11   5    189.87  124.53  0. 1.0000     0. 
  -6  11   4   1846.50  189.66  0. 1.0000     0. 
   6 -11   4   1593.34  223.51  0. 1.0000     0. 
   6 -11   3     -8.99  109.43  0. 1.0000     0. 
  -6  11   3    420.93  102.95  0. 1.0000     0. 
   6 -11   2   2577.28  265.44  0. 1.0000     0. 
  -6  11   2   2812.40  236.12  0. 1.0000     0. 
   6 -11   1    658.68  140.86  0. 1.0000     0. 
  -6  11   1    590.39  120.98  0. 1.0000     0. 
   6  11   0   3275.44  225.25  0. 1.0000     0. 
   6 -11   0   2792.18  260.31  0. 1.0000     0. 
  -6  11   0   3012.70  241.01  0. 1.0000     0. 
   6  11   1    294.29   88.25  0. 1.0000     0. 
   6 -11  -1    334.23  115.38  0. 1.0000     0. 
  -6  11  -1    372.29  101.96  0. 1.0000     0. 
   6  11   2   2459.63  206.19  0. 1.0000     0. 
  -6  11  -2   2615.73  221.95  0. 1.0000     0. 
  -6  11  -3    382.84  102.99  0. 1.0000     0. 
   6  11   3    312.23   86.49  0. 1.0000     0. 
   6  11   4   1991.60  191.96  0. 1.0000     0. 
  -6  11  -4   2029.98  198.12  0. 1.0000     0. 
  -6  11  -5    281.91   98.96  0. 1.0000     0. 
   6  11   5    165.77   85.93  0. 1.0000     0. 
   6 -11  -5    370.07   95.19  0. 1.0000     0. 
   6  11   6  10376.80  451.78  0. 1.0000     0. 
  -6  11  -6  10780.10  467.44  0. 1.0000     0. 
  -6  11  -7   1201.05  148.61  0. 1.0000     0. 
   6  11   7   1104.15  134.11  0. 1.0000     0. 
  -6  11  -8   7602.81  361.06  0. 1.0000     0. 
  -6  11  -9    473.30   95.98  0. 1.0000     0. 
  -6  11 -10   6455.77  295.72  0. 1.0000     0. 
  -6  11 -11    699.54   89.09  0. 1.0000     0. 
   6 -12   9     34.24   61.24  0. 1.0000     0. 
   6 -12   8    788.14  127.21  0. 1.0000     0. 
   6 -12   7   5363.90  323.65  0. 1.0000     0. 
   6 -12   6    277.07  112.09  0. 1.0000     0. 
   6 -12   5    807.80  155.63  0. 1.0000     0. 
  -6  12   5    719.30  116.10  0. 1.0000     0. 
  -6  12   4   3077.47  234.15  0. 1.0000     0. 
   6 -12   4   2969.04  269.68  0. 1.0000     0. 
  -6  12   3   4077.10  277.51  0. 1.0000     0. 
   6 -12   3   4249.96  317.13  0. 1.0000     0. 
  -6  12   2   4093.45  276.47  0. 1.0000     0. 
   6 -12   2   4367.25  317.00  0. 1.0000     0. 
   6 -12   1   2545.44  242.07  0. 1.0000     0. 
  -6  12   1   2170.66  200.19  0. 1.0000     0. 
   6 -12   0   2162.86  215.72  0. 1.0000     0. 
  -6  12   0   2513.90  217.41  0. 1.0000     0. 
  -6  12  -1   2462.95  209.36  0. 1.0000     0. 
  -6  12  -2   4951.05  299.51  0. 1.0000     0. 
  -6  12  -3   4987.64  301.26  0. 1.0000     0. 
   6 -12  -4   3473.86  232.07  0. 1.0000     0. 
  -6  12  -4   3260.03  238.43  0. 1.0000     0. 
  -6  12  -5   1295.18  151.65  0. 1.0000     0. 
  -6  12  -6    245.40   77.76  0. 1.0000     0. 
  -6  12  -7   5079.43  277.36  0. 1.0000     0. 
  -6  12  -8    579.81   92.76  0. 1.0000     0. 
  -6  12  -9    209.32   64.82  0. 1.0000     0. 
  -6  12 -10    741.81   88.42  0. 1.0000     0. 
   6 -13   8    556.93   91.81  0. 1.0000     0. 
   6 -13   7   1901.92  173.48  0. 1.0000     0. 
   6 -13   6   1187.15  146.33  0. 1.0000     0. 
   6 -13   5   1315.61  163.17  0. 1.0000     0. 
   6 -13   4   1350.12  165.14  0. 1.0000     0. 
  -6  13   4   1217.90  140.76  0. 1.0000     0. 
  -6  13   3   3849.77  250.15  0. 1.0000     0. 
   6 -13   3   4188.40  284.36  0. 1.0000     0. 
  -6  13   2   1804.03  174.20  0. 1.0000     0. 
   6 -13   2   2037.84  197.24  0. 1.0000     0. 
  -6  13   1   1605.44  166.32  0. 1.0000     0. 
   6 -13   1   1617.14  178.34  0. 1.0000     0. 
  -6  13   0   2923.16  219.43  0. 1.0000     0. 
  -6  13  -1   1352.74  150.82  0. 1.0000     0. 
  -6  13  -2   1913.82  179.19  0. 1.0000     0. 
   6 -13  -3   4058.74  234.12  0. 1.0000     0. 
  -6  13  -3   4076.92  251.95  0. 1.0000     0. 
  -6  13  -4   1303.65  144.85  0. 1.0000     0. 
  -6  13  -5    952.19  115.21  0. 1.0000     0. 
  -6  13  -6   1085.23  121.04  0. 1.0000     0. 
  -6  13  -7   1788.60  146.72  0. 1.0000     0. 
  -6  13  -8    377.22   69.58  0. 1.0000     0. 
   6 -14   6   1764.85  148.94  0. 1.0000     0. 
   6 -14   5    908.93  117.71  0. 1.0000     0. 
   6 -14   4   2479.11  189.59  0. 1.0000     0. 
  -6  14   3   1578.98  144.16  0. 1.0000     0. 
   6 -14   3   1712.50  162.22  0. 1.0000     0. 
  -6  14   2   3133.35  209.05  0. 1.0000     0. 
   6 -14   2   3161.37  213.21  0. 1.0000     0. 
   6 -14   1    252.09   76.64  0. 1.0000     0. 
  -6  14   1    108.86   55.78  0. 1.0000     0. 
  -6  14   0    426.55   88.88  0. 1.0000     0. 
  -6  14  -1    136.78   62.27  0. 1.0000     0. 
  -6  14  -2   3038.70  201.55  0. 1.0000     0. 
  -6  14  -3   1459.60  138.74  0. 1.0000     0. 
  -6  14  -4   2174.75  163.82  0. 1.0000     0. 
  -6  14  -5    715.20   94.55  0. 1.0000     0. 
  -6  14  -6   1257.80  111.98  0. 1.0000     0. 
  -6  15   1    328.93   67.89  0. 1.0000     0. 
  -6  15   0   1400.97  123.62  0. 1.0000     0. 
  -6  15  -1    496.76   78.53  0. 1.0000     0. 
  -6  15  -2    611.34   82.30  0. 1.0000     0. 
  -6  15  -3    514.29   76.17  0. 1.0000     0. 
   7   0   0    -35.91   64.74  0. 1.0000     0. 
   7   0  -1   6855.78  352.25  0. 1.0000     0. 
   7   0  -2   7716.19  382.39  0. 1.0000     0. 
   7   0   2   7485.23  387.75  0. 1.0000     0. 
   7   0  -3   5262.20  313.80  0. 1.0000     0. 
   7   0   3   5938.22  336.45  0. 1.0000     0. 
   7   0   4   1339.13  170.15  0. 1.0000     0. 
   7   0  -4   1547.15  176.68  0. 1.0000     0. 
   7   0   5    300.04  110.75  0. 1.0000     0. 
   7   0  -5    236.11   95.82  0. 1.0000     0. 
   7   0   6   4218.25  321.49  0. 1.0000     0. 
   7   0  -6   4021.68  277.47  0. 1.0000     0. 
   7   0   6   4088.24  283.33  0. 1.0000     0. 
   7   0   7  13898.60  625.50  0. 1.0000     0. 
   7   0  -7  14662.90  580.58  0. 1.0000     0. 
   7   0   7  13538.40  558.49  0. 1.0000     0. 
   7   0   8   2889.11  260.83  0. 1.0000     0. 
   7   0   8   3312.53  244.45  0. 1.0000     0. 
   7   0   9   3446.41  286.24  0. 1.0000     0. 
   7   0  -9   4156.50  277.77  0. 1.0000     0. 
   7   0   9   3912.57  257.49  0. 1.0000     0. 
   7   0  10   1181.62  169.68  0. 1.0000     0. 
   7   0  10   1282.73  141.86  0. 1.0000     0. 
   7   0 -10   1105.51  149.24  0. 1.0000     0. 
   7   0 -11      4.96   74.61  0. 1.0000     0. 
   7   0 -12    215.38   81.47  0. 1.0000     0. 
   7   0 -13   5667.84  286.38  0. 1.0000     0. 
   7   0 -14   1030.67  107.27  0. 1.0000     0. 
  -7   0  15   2974.53  178.91  0. 1.0000     0. 
  -7   1  15   1222.56  118.50  0. 1.0000     0. 
   7   1 -14   4642.70  236.80  0. 1.0000     0. 
   7   1 -13     18.00   57.56  0. 1.0000     0. 
   7   1 -12   4146.19  255.35  0. 1.0000     0. 
   7   1 -11   8865.78  409.34  0. 1.0000     0. 
   7  -1  10    218.49   74.66  0. 1.0000     0. 
   7   1 -10    421.70  116.54  0. 1.0000     0. 
   7   1  -9   2674.50  226.03  0. 1.0000     0. 
   7  -1   9   2473.11  203.48  0. 1.0000     0. 
   7   1  -8   2498.36  215.01  0. 1.0000     0. 
   7  -1   8   2399.31  213.06  0. 1.0000     0. 
   7   1  -7  10798.00  484.28  0. 1.0000     0. 
   7  -1   7  11955.80  505.43  0. 1.0000     0. 
   7  -1   7  11021.50  514.12  0. 1.0000     0. 
   7   1  -6  10431.40  465.14  0. 1.0000     0. 
   7  -1   6  10002.80  469.53  0. 1.0000     0. 
   7  -1   6  10533.20  503.68  0. 1.0000     0. 
   7   1  -5   9621.47  436.78  0. 1.0000     0. 
   7  -1   5   9106.90  444.73  0. 1.0000     0. 
   7  -1   5   9446.43  478.58  0. 1.0000     0. 
   7   1  -4  14068.00  552.85  0. 1.0000     0. 
   7  -1   4  14241.30  608.67  0. 1.0000     0. 
   7   1  -3  20949.80  723.50  0. 1.0000     0. 
   7  -1   3  22532.40  811.99  0. 1.0000     0. 
   7   1  -2   7892.19  375.09  0. 1.0000     0. 
   7  -1   2   7526.02  423.25  0. 1.0000     0. 
   7   1  -1  13434.80  514.44  0. 1.0000     0. 
   7  -1   1  14374.70  598.15  0. 1.0000     0. 
   7   1   0    852.32  124.01  0. 1.0000     0. 
   7  -1   0    667.73  123.52  0. 1.0000     0. 
   7  -1  -1  12151.90  512.63  0. 1.0000     0. 
   7   1   1  11905.40  502.43  0. 1.0000     0. 
   7  -1  -2   7119.09  377.47  0. 1.0000     0. 
   7   1   2   7133.55  373.88  0. 1.0000     0. 
   7  -1  -3  21455.10  747.37  0. 1.0000     0. 
   7   1   3  20219.90  724.75  0. 1.0000     0. 
   7  -1  -4  14103.00  583.18  0. 1.0000     0. 
   7   1   4  15493.00  594.81  0. 1.0000     0. 
   7   1   5   7932.65  464.57  0. 1.0000     0. 
   7  -1  -5   8298.69  417.30  0. 1.0000     0. 
   7   1   5   8366.06  411.62  0. 1.0000     0. 
   7   1   6   9616.78  520.31  0. 1.0000     0. 
   7  -1  -6  10183.30  475.68  0. 1.0000     0. 
   7   1   6  10891.50  476.71  0. 1.0000     0. 
   7   1   7   9825.53  530.22  0. 1.0000     0. 
   7  -1  -7  10581.70  484.07  0. 1.0000     0. 
   7   1   7  10786.60  474.55  0. 1.0000     0. 
   7   1   8   1729.23  227.93  0. 1.0000     0. 
   7  -1  -8   2129.68  204.24  0. 1.0000     0. 
   7   1   8   1875.73  181.75  0. 1.0000     0. 
   7   1   9   2906.70  276.49  0. 1.0000     0. 
   7  -1  -9   2818.06  231.55  0. 1.0000     0. 
   7   1   9   2716.41  215.05  0. 1.0000     0. 
   7   1  10    503.33  138.07  0. 1.0000     0. 
   7  -1 -10    402.71   97.11  0. 1.0000     0. 
   7   1  11   8284.30  434.90  0. 1.0000     0. 
   7  -1 -11   8469.89  391.16  0. 1.0000     0. 
   7   1  12   3540.72  255.77  0. 1.0000     0. 
   7  -1 -12   3618.57  234.97  0. 1.0000     0. 
   7  -1 -13     -2.21   53.27  0. 1.0000     0. 
   7  -1 -14   3901.32  204.78  0. 1.0000     0. 
  -7  -1  15   1323.12  119.24  0. 1.0000     0. 
   7   2 -14   2507.58  170.64  0. 1.0000     0. 
   7   2 -13    333.49   86.07  0. 1.0000     0. 
   7   2 -12   4362.82  262.28  0. 1.0000     0. 
   7   2 -11    141.90   77.29  0. 1.0000     0. 
   7   2 -10   9839.87  454.48  0. 1.0000     0. 
   7  -2  10  11072.10  437.62  0. 1.0000     0. 
   7   2  -9   6722.20  355.46  0. 1.0000     0. 
   7  -2   9   6428.20  336.23  0. 1.0000     0. 
   7   2  -8   6309.56  347.43  0. 1.0000     0. 
   7  -2   8   6066.63  345.38  0. 1.0000     0. 
   7  -2   8   6731.68  375.49  0. 1.0000     0. 
   7   2  -7   6031.16  334.40  0. 1.0000     0. 
   7  -2   7   5721.53  339.10  0. 1.0000     0. 
   7  -2   7   5852.95  366.15  0. 1.0000     0. 
   7   2  -6   4728.41  292.46  0. 1.0000     0. 
   7  -2   6   4649.14  309.62  0. 1.0000     0. 
   7  -2   6   4986.41  340.68  0. 1.0000     0. 
   7   2  -5   2819.76  220.87  0. 1.0000     0. 
   7  -2   5   3069.03  272.77  0. 1.0000     0. 
   7   2  -4  14944.10  564.07  0. 1.0000     0. 
   7  -2   4  14971.40  646.52  0. 1.0000     0. 
   7   2  -3  28603.70  883.61  0. 1.0000     0. 
   7  -2   3  28290.00  980.50  0. 1.0000     0. 
   7   2  -2   4650.81  271.05  0. 1.0000     0. 
   7  -2   2   4239.92  315.16  0. 1.0000     0. 
   7   2  -1   9105.03  409.40  0. 1.0000     0. 
   7  -2   1   9607.24  487.01  0. 1.0000     0. 
   7   2   0    409.03   92.66  0. 1.0000     0. 
   7  -2   0    760.35  145.53  0. 1.0000     0. 
   7   2   1   9349.73  425.19  0. 1.0000     0. 
   7  -2  -1   8902.55  462.34  0. 1.0000     0. 
   7  -2  -2   3471.79  260.03  0. 1.0000     0. 
   7   2   2   2665.21  220.16  0. 1.0000     0. 
   7  -2  -3  29050.80  968.52  0. 1.0000     0. 
   7   2   3  30973.10  950.37  0. 1.0000     0. 
   7  -2  -4  14448.30  593.52  0. 1.0000     0. 
   7   2   4  14308.00  568.91  0. 1.0000     0. 
   7  -2  -5   2985.29  246.16  0. 1.0000     0. 
   7   2   5   2591.43  223.97  0. 1.0000     0. 
   7   2   5   2434.57  256.32  0. 1.0000     0. 
   7   2   6   4498.80  347.46  0. 1.0000     0. 
   7  -2  -6   4809.42  311.60  0. 1.0000     0. 
   7   2   6   4214.42  281.61  0. 1.0000     0. 
   7   2   7   5826.64  409.56  0. 1.0000     0. 
   7  -2  -7   6222.37  363.89  0. 1.0000     0. 
   7   2   7   6537.47  353.38  0. 1.0000     0. 
   7   2   8   5913.39  407.18  0. 1.0000     0. 
   7   2   8   6959.94  360.92  0. 1.0000     0. 
   7  -2  -8   6751.85  375.03  0. 1.0000     0. 
   7   2   9   5063.64  374.45  0. 1.0000     0. 
   7  -2  -9   6092.80  345.01  0. 1.0000     0. 
   7   2  10   8257.12  471.82  0. 1.0000     0. 
   7  -2 -10   9135.54  421.69  0. 1.0000     0. 
   7   2  11    285.60  109.10  0. 1.0000     0. 
   7  -2 -11    369.19  102.02  0. 1.0000     0. 
   7   2  12   3998.37  282.14  0. 1.0000     0. 
   7  -2 -12   3863.08  238.46  0. 1.0000     0. 
   7   2  13    178.58   82.47  0. 1.0000     0. 
   7  -2 -13    309.83   66.83  0. 1.0000     0. 
   7  -2 -14   2845.24  166.14  0. 1.0000     0. 
  -7   3  14   1425.30  131.33  0. 1.0000     0. 
   7   3 -14   1277.95  120.79  0. 1.0000     0. 
   7   3 -13   2369.49  180.92  0. 1.0000     0. 
   7   3 -12   1388.43  144.89  0. 1.0000     0. 
   7   3 -11    984.86  135.35  0. 1.0000     0. 
   7   3 -10   3169.76  235.51  0. 1.0000     0. 
   7   3  -9  13248.30  538.74  0. 1.0000     0. 
   7  -3   9  13488.70  526.04  0. 1.0000     0. 
   7   3  -8   5807.65  325.57  0. 1.0000     0. 
   7  -3   8   5585.22  324.07  0. 1.0000     0. 
   7  -3   8   5514.48  351.94  0. 1.0000     0. 
   7   3  -7   2233.28  197.73  0. 1.0000     0. 
   7  -3   7   2197.07  208.19  0. 1.0000     0. 
   7  -3   7   2190.44  231.30  0. 1.0000     0. 
   7   3  -6  12819.70  518.69  0. 1.0000     0. 
   7  -3   6  13214.40  601.73  0. 1.0000     0. 
   7   3  -5   6251.94  325.51  0. 1.0000     0. 
   7  -3   5   5540.53  377.57  0. 1.0000     0. 
   7   3  -4  17102.20  609.21  0. 1.0000     0. 
   7  -3   4  17099.50  718.76  0. 1.0000     0. 
   7   3  -3   8994.72  392.76  0. 1.0000     0. 
   7  -3   3   8546.12  478.24  0. 1.0000     0. 
   7  -3   2   5245.22  363.10  0. 1.0000     0. 
   7   3  -1   9057.10  404.62  0. 1.0000     0. 
   7  -3   1   9932.30  501.89  0. 1.0000     0. 
   7   3   0   7116.99  355.70  0. 1.0000     0. 
   7  -3   0   7473.81  423.45  0. 1.0000     0. 
   7   3   1   9872.00  438.45  0. 1.0000     0. 
   7  -3  -1  10187.40  501.42  0. 1.0000     0. 
   7   3   2   5544.63  317.33  0. 1.0000     0. 
   7  -3  -2   5503.74  351.57  0. 1.0000     0. 
   7   3   3   9219.98  431.46  0. 1.0000     0. 
   7  -3  -3   9921.23  477.30  0. 1.0000     0. 
   7   3   4  17670.50  648.90  0. 1.0000     0. 
   7  -3  -4  17490.80  686.03  0. 1.0000     0. 
   7   3   5   7093.32  449.33  0. 1.0000     0. 
   7   3   5   7075.95  375.88  0. 1.0000     0. 
   7  -3  -5   6966.54  395.22  0. 1.0000     0. 
   7   3   6  14139.30  671.46  0. 1.0000     0. 
   7   3   6  14664.10  575.51  0. 1.0000     0. 
   7  -3  -6  14559.70  604.60  0. 1.0000     0. 
   7   3   7   1995.14  252.07  0. 1.0000     0. 
   7   3   7   2173.72  202.85  0. 1.0000     0. 
   7  -3  -7   1879.17  196.22  0. 1.0000     0. 
   7   3   8   4997.35  375.06  0. 1.0000     0. 
   7  -3  -8   5150.50  323.88  0. 1.0000     0. 
   7   3   9  10812.60  574.50  0. 1.0000     0. 
   7  -3  -9  12517.80  519.01  0. 1.0000     0. 
   7   3  10   2889.38  296.32  0. 1.0000     0. 
   7  -3 -10   3781.05  253.29  0. 1.0000     0. 
   7   3  11   1238.28  183.60  0. 1.0000     0. 
   7   3  11   1410.59  142.01  0. 1.0000     0. 
   7  -3 -11   1373.25  147.24  0. 1.0000     0. 
   7   3  12   1314.57  176.85  0. 1.0000     0. 
   7  -3 -12   1117.45  124.64  0. 1.0000     0. 
   7   3  13   1770.42  174.93  0. 1.0000     0. 
   7  -3 -13   1647.29  135.33  0. 1.0000     0. 
  -7  -3  14   1155.92  121.35  0. 1.0000     0. 
  -7   4  14   1234.80  112.08  0. 1.0000     0. 
   7   4 -14   1311.20  119.39  0. 1.0000     0. 
   7   4 -13   1285.70  131.32  0. 1.0000     0. 
   7   4 -12   4949.93  276.64  0. 1.0000     0. 
   7   4 -11   2417.00  198.44  0. 1.0000     0. 
   7   4 -10   5055.82  298.29  0. 1.0000     0. 
   7  -4   9   4449.81  268.23  0. 1.0000     0. 
   7   4  -9   4295.79  274.57  0. 1.0000     0. 
   7  -4   9   4109.03  288.98  0. 1.0000     0. 
   7   4  -8   1636.31  174.05  0. 1.0000     0. 
   7  -4   8   1707.58  179.73  0. 1.0000     0. 
   7  -4   8   1429.09  191.07  0. 1.0000     0. 
   7   4  -7   2236.81  198.29  0. 1.0000     0. 
   7  -4   7   2421.41  244.61  0. 1.0000     0. 
   7   4  -6  10792.60  452.46  0. 1.0000     0. 
   7  -4   6   9327.85  514.09  0. 1.0000     0. 
   7   4  -5  17575.30  620.53  0. 1.0000     0. 
   7  -4   5  17187.60  738.65  0. 1.0000     0. 
   7   4  -4  15153.70  555.12  0. 1.0000     0. 
   7  -4   4  15367.10  684.08  0. 1.0000     0. 
   7  -4   3   2324.95  252.03  0. 1.0000     0. 
   7  -4   2   5210.86  370.24  0. 1.0000     0. 
   7   4  -1   5529.05  298.09  0. 1.0000     0. 
   7  -4   1   5295.22  370.30  0. 1.0000     0. 
   7   4   0  10244.90  439.29  0. 1.0000     0. 
   7  -4   0  10233.10  519.73  0. 1.0000     0. 
   7   4   1   6151.51  328.94  0. 1.0000     0. 
   7  -4  -1   5269.83  359.51  0. 1.0000     0. 
   7   4   2   4898.17  295.19  0. 1.0000     0. 
   7  -4  -2   4803.50  334.49  0. 1.0000     0. 
   7   4   3   1931.78  189.90  0. 1.0000     0. 
   7  -4  -3   1928.03  208.62  0. 1.0000     0. 
   7  -4  -3   2384.02  226.27  0. 1.0000     0. 
   7   4   4  16124.00  619.09  0. 1.0000     0. 
   7  -4  -4  16596.90  667.03  0. 1.0000     0. 
   7   4   5  15921.70  722.41  0. 1.0000     0. 
   7   4   5  16764.50  633.05  0. 1.0000     0. 
   7  -4  -5  16826.20  672.69  0. 1.0000     0. 
   7   4   6   9558.30  534.23  0. 1.0000     0. 
   7  -4  -6   9617.35  473.36  0. 1.0000     0. 
   7   4   7   2788.18  289.84  0. 1.0000     0. 
   7  -4  -7   2773.10  241.40  0. 1.0000     0. 
   7   4   8   1815.66  244.17  0. 1.0000     0. 
   7  -4  -8   1751.74  191.07  0. 1.0000     0. 
   7   4   9   3290.67  308.21  0. 1.0000     0. 
   7  -4  -9   3777.37  260.55  0. 1.0000     0. 
   7   4  10   4362.76  336.17  0. 1.0000     0. 
   7   4  10   5072.73  284.56  0. 1.0000     0. 
   7  -4 -10   4772.06  283.83  0. 1.0000     0. 
   7   4  11   2482.68  184.77  0. 1.0000     0. 
   7   4  11   2167.40  234.68  0. 1.0000     0. 
   7   4  12   4933.28  315.81  0. 1.0000     0. 
   7  -4 -12   5089.83  258.01  0. 1.0000     0. 
   7   4  13   1420.77  158.51  0. 1.0000     0. 
   7  -4 -13   1109.42  105.93  0. 1.0000     0. 
  -7  -4  14    931.97   97.49  0. 1.0000     0. 
   7   5 -14   1356.58  113.54  0. 1.0000     0. 
  -7   5  13   4855.81  227.51  0. 1.0000     0. 
   7   5 -13   4362.93  239.32  0. 1.0000     0. 
   7   5 -12    229.85   78.62  0. 1.0000     0. 
   7   5 -11   2788.55  212.40  0. 1.0000     0. 
   7   5 -10    461.22  102.45  0. 1.0000     0. 
   7   5  -9   2870.71  220.64  0. 1.0000     0. 
   7  -5   9   2672.16  203.84  0. 1.0000     0. 
   7  -5   9   3039.89  247.79  0. 1.0000     0. 
   7   5  -8   7693.47  376.13  0. 1.0000     0. 
   7  -5   8   7481.80  377.34  0. 1.0000     0. 
   7  -5   8   7341.14  424.13  0. 1.0000     0. 
   7   5  -7   3808.42  254.86  0. 1.0000     0. 
   7  -5   7   3722.91  309.14  0. 1.0000     0. 
   7   5  -6   3340.95  233.68  0. 1.0000     0. 
   7  -5   6   3274.16  299.23  0. 1.0000     0. 
   7   5  -5  12181.10  481.85  0. 1.0000     0. 
   7  -5   5  11960.40  601.06  0. 1.0000     0. 
   7  -5   4   9501.23  525.56  0. 1.0000     0. 
   7  -5   3   4692.49  362.04  0. 1.0000     0. 
   7  -5   2   3277.25  302.93  0. 1.0000     0. 
   7  -5   1  44633.00 1398.24  0. 1.0000     0. 
   7  -5   0    664.84  163.08  0. 1.0000     0. 
   7  -5  -1  45299.50 1387.27  0. 1.0000     0. 
   7  -5  -2   3587.78  284.36  0. 1.0000     0. 
   7  -5  -3   5465.75  349.33  0. 1.0000     0. 
   7  -5  -4   8247.06  444.37  0. 1.0000     0. 
   7   5   5  12013.90  593.39  0. 1.0000     0. 
   7  -5  -5  10573.10  517.03  0. 1.0000     0. 
   7   5   6   2189.05  265.38  0. 1.0000     0. 
   7  -5  -6   2637.04  240.13  0. 1.0000     0. 
   7   5   7   3431.42  320.55  0. 1.0000     0. 
   7  -5  -7   4032.51  288.39  0. 1.0000     0. 
   7   5   8   8172.87  486.28  0. 1.0000     0. 
   7  -5  -8   7864.62  406.96  0. 1.0000     0. 
   7   5   9   2563.90  208.02  0. 1.0000     0. 
   7   5   9   2570.29  269.74  0. 1.0000     0. 
   7  -5  -9   2596.72  213.96  0. 1.0000     0. 
   7   5  10    322.82  131.46  0. 1.0000     0. 
   7   5  10    497.02   98.42  0. 1.0000     0. 
   7  -5 -10    487.37  105.13  0. 1.0000     0. 
   7   5  11   3726.09  291.20  0. 1.0000     0. 
   7   5  11   3675.46  221.64  0. 1.0000     0. 
   7  -5 -11   3855.43  226.61  0. 1.0000     0. 
   7   5  12    243.10   98.72  0. 1.0000     0. 
   7  -5 -12    238.19   59.44  0. 1.0000     0. 
   7   5  13   3701.08  240.00  0. 1.0000     0. 
   7   6 -13   1157.65  114.43  0. 1.0000     0. 
   7   6 -12   3943.59  229.24  0. 1.0000     0. 
   7   6 -11    265.24   83.87  0. 1.0000     0. 
   7   6 -10   1026.09  132.25  0. 1.0000     0. 
   7  -6  10   1193.10  145.40  0. 1.0000     0. 
   7   6  -9   9513.47  418.14  0. 1.0000     0. 
   7  -6   9   9510.29  462.12  0. 1.0000     0. 
   7   6  -8   3119.24  229.91  0. 1.0000     0. 
   7  -6   8   2968.69  265.72  0. 1.0000     0. 
   7   6  -7     64.51   68.86  0. 1.0000     0. 
   7  -6   7      9.28  108.82  0. 1.0000     0. 
   7   6  -6  18109.50  630.40  0. 1.0000     0. 
   7  -6   6  17272.10  755.07  0. 1.0000     0. 
   7  -6   5    969.57  190.59  0. 1.0000     0. 
   7  -6   4   1708.35  220.85  0. 1.0000     0. 
   7  -6   3    444.79  146.38  0. 1.0000     0. 
   7  -6   2   1827.09  238.18  0. 1.0000     0. 
   7  -6   1  16934.70  732.89  0. 1.0000     0. 
   7  -6   0    376.85  134.41  0. 1.0000     0. 
   7  -6  -1  15891.80  682.59  0. 1.0000     0. 
   7  -6  -2   2430.26  242.33  0. 1.0000     0. 
   7  -6  -3    202.62   98.60  0. 1.0000     0. 
   7  -6  -4   1741.82  200.49  0. 1.0000     0. 
   7   6   5   1283.44  210.30  0. 1.0000     0. 
   7  -6  -5   1168.26  164.95  0. 1.0000     0. 
   7   6   6  18483.60  769.99  0. 1.0000     0. 
   7  -6  -6  17495.50  688.41  0. 1.0000     0. 
   7   6   7     83.21  151.61  0. 1.0000     0. 
   7   6   7     50.96   76.40  0. 1.0000     0. 
   7  -6  -7      2.59   73.34  0. 1.0000     0. 
   7   6   8   3137.84  296.65  0. 1.0000     0. 
   7   6   8   3158.26  235.52  0. 1.0000     0. 
   7  -6  -8   3018.33  235.10  0. 1.0000     0. 
   7   6   9  10548.10  537.54  0. 1.0000     0. 
   7   6   9  10973.20  452.94  0. 1.0000     0. 
   7  -6  -9  10203.00  444.88  0. 1.0000     0. 
   7   6  10   1009.93  183.07  0. 1.0000     0. 
   7   6  10    653.82  104.48  0. 1.0000     0. 
   7  -6 -10   1062.95  124.89  0. 1.0000     0. 
   7   6  11    382.56  129.72  0. 1.0000     0. 
   7   6  11    204.17   66.54  0. 1.0000     0. 
   7  -6 -11    266.64   70.23  0. 1.0000     0. 
   7   6  12   3375.66  240.51  0. 1.0000     0. 
   7   6  13   1025.48  127.34  0. 1.0000     0. 
   7   7 -13   1364.33  112.42  0. 1.0000     0. 
   7   7 -12   1364.84  125.55  0. 1.0000     0. 
   7   7 -11   1955.82  162.64  0. 1.0000     0. 
   7   7 -10    787.70  117.08  0. 1.0000     0. 
   7  -7  10    549.78  102.55  0. 1.0000     0. 
   7   7  -9   1601.17  157.29  0. 1.0000     0. 
   7  -7   9   1687.83  188.45  0. 1.0000     0. 
   7   7  -8  12943.80  499.08  0. 1.0000     0. 
   7  -7   8  12643.70  577.70  0. 1.0000     0. 
   7   7  -7    805.06  120.73  0. 1.0000     0. 
   7  -7   7    867.31  176.15  0. 1.0000     0. 
   7   7  -6   1899.89  170.09  0. 1.0000     0. 
   7  -7   6   1959.62  240.91  0. 1.0000     0. 
   7  -7   5   4600.32  369.95  0. 1.0000     0. 
   7  -7   4  14109.50  676.01  0. 1.0000     0. 
   7  -7   3   7437.61  467.28  0. 1.0000     0. 
   7  -7   2   2772.25  291.05  0. 1.0000     0. 
   7  -7   1  11747.70  590.40  0. 1.0000     0. 
   7   7   0  18782.70  651.34  0. 1.0000     0. 
   7  -7   0  18288.60  763.59  0. 1.0000     0. 
   7   7   1  11308.80  479.23  0. 1.0000     0. 
   7  -7  -1  12120.60  574.14  0. 1.0000     0. 
   7   7   2   2241.11  203.60  0. 1.0000     0. 
   7  -7  -2   2734.62  243.99  0. 1.0000     0. 
   7   7   3   6580.79  355.59  0. 1.0000     0. 
   7   7   4  15740.20  600.60  0. 1.0000     0. 
   7  -7  -4  14927.80  636.64  0. 1.0000     0. 
   7   7   5   4714.51  296.39  0. 1.0000     0. 
   7  -7  -5   4385.34  309.55  0. 1.0000     0. 
   7   7   6   2303.63  206.51  0. 1.0000     0. 
   7   7   6   1997.22  244.61  0. 1.0000     0. 
   7  -7  -6   2388.41  220.71  0. 1.0000     0. 
   7   7   7    885.26  171.10  0. 1.0000     0. 
   7   7   7    849.39  128.78  0. 1.0000     0. 
   7  -7  -7    663.83  130.37  0. 1.0000     0. 
   7   7   8  13148.40  601.89  0. 1.0000     0. 
   7   7   8  13398.20  525.15  0. 1.0000     0. 
   7  -7  -8  12630.60  513.54  0. 1.0000     0. 
   7   7   9   1530.94  203.30  0. 1.0000     0. 
   7   7   9   1397.67  151.33  0. 1.0000     0. 
   7  -7  -9   1544.61  150.27  0. 1.0000     0. 
   7   7  10    739.91  152.75  0. 1.0000     0. 
   7   7  10    639.01  102.56  0. 1.0000     0. 
   7  -7 -10    683.70   93.90  0. 1.0000     0. 
   7   7  11   1661.94  136.80  0. 1.0000     0. 
   7   7  11   1969.83  193.23  0. 1.0000     0. 
   7   7  12   1335.76  150.68  0. 1.0000     0. 
   7   8 -12    668.96   85.72  0. 1.0000     0. 
   7   8 -11   1616.57  134.50  0. 1.0000     0. 
   7   8 -10    519.21   90.08  0. 1.0000     0. 
   7  -8  10    385.11   91.40  0. 1.0000     0. 
   7   8  -9    552.45   94.94  0. 1.0000     0. 
   7  -8   9    344.17  106.53  0. 1.0000     0. 
   7   8  -8   1922.66  166.16  0. 1.0000     0. 
   7  -8   8   1664.88  201.52  0. 1.0000     0. 
   7  -8   7   4031.82  318.91  0. 1.0000     0. 
   7  -8   6    527.55  157.60  0. 1.0000     0. 
   7  -8   5   1007.59  194.29  0. 1.0000     0. 
   7  -8   4    469.63  168.82  0. 1.0000     0. 
   7  -8   3   9116.40  522.63  0. 1.0000     0. 
   7  -8   2  13535.40  649.45  0. 1.0000     0. 
   7  -8   1  10177.30  544.41  0. 1.0000     0. 
   7   8   0   1152.09  137.23  0. 1.0000     0. 
   7  -8   0   1035.90  180.51  0. 1.0000     0. 
   7   8   1  10215.40  448.65  0. 1.0000     0. 
   7  -8  -1  10816.90  530.17  0. 1.0000     0. 
   7   8   2  13842.60  549.93  0. 1.0000     0. 
   7  -8  -2  14559.40  614.15  0. 1.0000     0. 
   7   8   3   9403.50  432.66  0. 1.0000     0. 
  -7   8  -4    125.93   72.62  0. 1.0000     0. 
   7   8   4    189.92   87.09  0. 1.0000     0. 
   7  -8  -4    199.88   98.07  0. 1.0000     0. 
  -7   8  -5   1397.81  158.51  0. 1.0000     0. 
   7   8   5   1379.23  161.63  0. 1.0000     0. 
   7  -8  -5   1407.56  177.09  0. 1.0000     0. 
   7   8   6    408.55  101.63  0. 1.0000     0. 
   7  -8  -6    393.68  105.67  0. 1.0000     0. 
   7   8   7   3179.82  232.58  0. 1.0000     0. 
   7  -8  -7   2742.01  217.50  0. 1.0000     0. 
   7   8   8   1856.99  171.19  0. 1.0000     0. 
   7   8   8   1838.09  207.28  0. 1.0000     0. 
   7  -8  -8   1716.09  161.38  0. 1.0000     0. 
   7   8   9   1129.45  166.53  0. 1.0000     0. 
   7   8   9    828.25  114.32  0. 1.0000     0. 
   7  -8  -9    788.99  106.29  0. 1.0000     0. 
   7   8  10    687.45  135.28  0. 1.0000     0. 
   7   8  10    520.93   86.02  0. 1.0000     0. 
   7   8  11   1500.36  120.47  0. 1.0000     0. 
   7   9 -11   1815.34  126.41  0. 1.0000     0. 
   7   9 -10   1717.02  131.67  0. 1.0000     0. 
   7  -9  10   1726.40  146.81  0. 1.0000     0. 
   7   9  -9    980.41  112.06  0. 1.0000     0. 
   7  -9   9   1175.79  145.72  0. 1.0000     0. 
   7  -9   8    790.78  139.46  0. 1.0000     0. 
   7  -9   7    -26.79   91.98  0. 1.0000     0. 
   7  -9   6   2934.30  268.87  0. 1.0000     0. 
   7  -9   5   1734.57  230.41  0. 1.0000     0. 
   7  -9   4   3194.26  296.99  0. 1.0000     0. 
   7  -9   3   1346.95  207.21  0. 1.0000     0. 
   7  -9   2  17942.90  759.72  0. 1.0000     0. 
   7  -9   1   6969.52  429.17  0. 1.0000     0. 
   7   9   0   8504.26  381.68  0. 1.0000     0. 
   7  -9   0   7679.37  448.83  0. 1.0000     0. 
   7   9   1   8377.96  388.35  0. 1.0000     0. 
   7  -9  -1   8656.58  453.50  0. 1.0000     0. 
   7   9   2  19325.90  675.65  0. 1.0000     0. 
   7   9   3   2192.72  194.83  0. 1.0000     0. 
  -7   9  -3   2285.89  195.73  0. 1.0000     0. 
   7   9   4   3303.01  238.15  0. 1.0000     0. 
   7  -9  -4   3214.26  255.25  0. 1.0000     0. 
  -7   9  -4   3472.63  242.71  0. 1.0000     0. 
   7   9   5   2097.31  191.24  0. 1.0000     0. 
   7  -9  -5   2103.11  207.08  0. 1.0000     0. 
  -7   9  -5   1995.67  180.40  0. 1.0000     0. 
   7   9   6   2942.16  219.43  0. 1.0000     0. 
   7  -9  -6   2946.24  223.50  0. 1.0000     0. 
  -7   9  -6   2830.43  215.39  0. 1.0000     0. 
  -7   9  -7     38.52   64.29  0. 1.0000     0. 
   7   9   7    151.01   77.62  0. 1.0000     0. 
   7  -9  -7     82.82   64.02  0. 1.0000     0. 
  -7   9  -8    880.71  119.15  0. 1.0000     0. 
   7   9   8    969.44  124.29  0. 1.0000     0. 
   7  -9  -8    992.69  116.53  0. 1.0000     0. 
   7   9   9   1443.13  136.62  0. 1.0000     0. 
  -7   9  -9   1348.49  136.56  0. 1.0000     0. 
   7   9  10   1798.22  138.99  0. 1.0000     0. 
  -7   9 -10   1955.79  151.58  0. 1.0000     0. 
  -7   9 -11   2198.87  146.52  0. 1.0000     0. 
   7 -10  10    329.54   65.60  0. 1.0000     0. 
   7 -10   9    480.44  101.59  0. 1.0000     0. 
   7 -10   8   1836.11  180.26  0. 1.0000     0. 
   7 -10   7    445.12  115.43  0. 1.0000     0. 
   7 -10   6   3464.55  278.93  0. 1.0000     0. 
   7 -10   5   1807.36  221.31  0. 1.0000     0. 
   7 -10   4   4208.94  324.01  0. 1.0000     0. 
   7 -10   3   1203.24  192.73  0. 1.0000     0. 
   7 -10   2    703.95  167.61  0. 1.0000     0. 
   7 -10   1   5443.99  362.92  0. 1.0000     0. 
   7 -10   0   2403.64  232.13  0. 1.0000     0. 
   7  10   1   6022.23  310.24  0. 1.0000     0. 
   7 -10  -1   6120.53  355.68  0. 1.0000     0. 
   7  10   2    792.03  118.71  0. 1.0000     0. 
  -7  10  -2    761.99  117.19  0. 1.0000     0. 
   7  10   3   1390.10  151.56  0. 1.0000     0. 
  -7  10  -3   1601.21  163.33  0. 1.0000     0. 
   7  10   4   4432.61  269.03  0. 1.0000     0. 
   7 -10  -4   4359.81  282.18  0. 1.0000     0. 
  -7  10  -4   4493.79  269.95  0. 1.0000     0. 
   7  10   5   1933.55  174.16  0. 1.0000     0. 
   7 -10  -5   2115.93  185.10  0. 1.0000     0. 
  -7  10  -5   1766.13  169.05  0. 1.0000     0. 
   7  10   6   3730.01  235.50  0. 1.0000     0. 
   7 -10  -6   3078.96  212.48  0. 1.0000     0. 
  -7  10  -6   3386.22  225.77  0. 1.0000     0. 
  -7  10  -7    355.39   84.99  0. 1.0000     0. 
   7  10   7    357.24   81.97  0. 1.0000     0. 
   7 -10  -7    372.73   76.53  0. 1.0000     0. 
   7  10   8   1086.62  118.17  0. 1.0000     0. 
  -7  10  -8   1244.25  128.44  0. 1.0000     0. 
  -7  10  -9    553.43   89.04  0. 1.0000     0. 
   7  10   9    452.18   78.68  0. 1.0000     0. 
  -7  10 -10    323.81   66.12  0. 1.0000     0. 
   7 -11   9    359.99   72.14  0. 1.0000     0. 
   7 -11   8   4186.58  246.37  0. 1.0000     0. 
   7 -11   7   1327.42  154.76  0. 1.0000     0. 
   7 -11   6   1700.22  181.72  0. 1.0000     0. 
   7 -11   5   3959.72  285.07  0. 1.0000     0. 
   7 -11   4    302.29  117.37  0. 1.0000     0. 
   7 -11   3   4028.79  299.07  0. 1.0000     0. 
   7 -11   2   5126.74  332.17  0. 1.0000     0. 
   7 -11   1   4612.61  306.79  0. 1.0000     0. 
   7 -11   0   6161.54  348.02  0. 1.0000     0. 
   7  11   1   4330.24  242.85  0. 1.0000     0. 
  -7  11  -1   4722.55  270.78  0. 1.0000     0. 
   7  11   2   5030.50  269.97  0. 1.0000     0. 
  -7  11  -2   4721.22  270.62  0. 1.0000     0. 
   7  11   3   3829.38  233.99  0. 1.0000     0. 
   7 -11  -3   3450.08  238.61  0. 1.0000     0. 
  -7  11  -3   3806.10  239.70  0. 1.0000     0. 
   7  11   4    145.35   67.11  0. 1.0000     0. 
   7 -11  -4    171.52   74.17  0. 1.0000     0. 
  -7  11  -4    154.32   82.19  0. 1.0000     0. 
   7  11   5   3626.63  223.47  0. 1.0000     0. 
   7 -11  -5   3208.47  210.88  0. 1.0000     0. 
  -7  11  -5   3405.32  222.33  0. 1.0000     0. 
   7  11   6   1473.12  136.86  0. 1.0000     0. 
   7 -11  -6   1293.57  122.59  0. 1.0000     0. 
  -7  11  -6   1395.50  135.82  0. 1.0000     0. 
  -7  11  -7    905.44  107.97  0. 1.0000     0. 
  -7  11  -8   4458.76  227.89  0. 1.0000     0. 
  -7  11  -9    305.80   60.32  0. 1.0000     0. 
   7 -12   7   1676.70  149.64  0. 1.0000     0. 
   7 -12   6    648.45  111.33  0. 1.0000     0. 
   7 -12   5    118.53   82.50  0. 1.0000     0. 
   7 -12   4   1640.14  171.94  0. 1.0000     0. 
   7 -12   3    464.89  108.38  0. 1.0000     0. 
   7 -12   2   1815.81  181.10  0. 1.0000     0. 
   7 -12   1   1263.75  150.32  0. 1.0000     0. 
   7 -12   0   1795.09  166.18  0. 1.0000     0. 
  -7  12   0   1615.92  146.10  0. 1.0000     0. 
  -7  12  -1   1130.31  126.08  0. 1.0000     0. 
   7 -12  -2   1439.94  145.43  0. 1.0000     0. 
  -7  12  -2   1598.06  145.89  0. 1.0000     0. 
   7 -12  -3    417.75   81.93  0. 1.0000     0. 
  -7  12  -3    506.08   90.78  0. 1.0000     0. 
   7 -12  -4   1534.64  132.82  0. 1.0000     0. 
  -7  12  -4   1613.75  141.62  0. 1.0000     0. 
  -7  12  -5     86.47   51.34  0. 1.0000     0. 
  -7  12  -6    708.98   92.07  0. 1.0000     0. 
  -7  12  -7   1635.91  126.22  0. 1.0000     0. 
   7 -13   6    257.41   70.11  0. 1.0000     0. 
   7 -13   5    143.08   62.16  0. 1.0000     0. 
   7 -13   4   2586.26  183.12  0. 1.0000     0. 
   7 -13   3   1527.62  144.74  0. 1.0000     0. 
   7 -13   2   2975.30  196.59  0. 1.0000     0. 
   7 -13   1   6998.54  306.48  0. 1.0000     0. 
  -7  13   0   8755.76  345.75  0. 1.0000     0. 
   7 -13  -1   6460.66  292.77  0. 1.0000     0. 
  -7  13  -1   6678.94  290.00  0. 1.0000     0. 
   7 -13  -2   3002.18  182.42  0. 1.0000     0. 
  -7  13  -2   3164.19  187.00  0. 1.0000     0. 
   7 -13  -3   1584.75  121.16  0. 1.0000     0. 
  -7  13  -3   1542.01  128.98  0. 1.0000     0. 
  -7  13  -4   2491.73  158.76  0. 1.0000     0. 
  -7  13  -5    251.45   56.47  0. 1.0000     0. 
   8   0   0   1461.12  171.33  0. 1.0000     0. 
   8   0  -1   7651.34  371.90  0. 1.0000     0. 
   8   0  -1   7003.72  366.83  0. 1.0000     0. 
   8   0   1   6759.98  372.16  0. 1.0000     0. 
   8   0  -2    590.27  111.41  0. 1.0000     0. 
   8   0   2    677.50  126.71  0. 1.0000     0. 
   8   0  -2    926.56  136.15  0. 1.0000     0. 
   8   0   3   1037.51  158.65  0. 1.0000     0. 
   8   0  -3   1215.79  155.32  0. 1.0000     0. 
   8   0  -4   6300.31  344.10  0. 1.0000     0. 
   8   0   4   6008.49  349.59  0. 1.0000     0. 
   8   0  -5  47637.80 1334.99  0. 1.0000     0. 
   8   0   5  46331.90 1343.93  0. 1.0000     0. 
   8   0  -6   4536.53  293.37  0. 1.0000     0. 
   8   0   6   4936.48  307.12  0. 1.0000     0. 
   8   0  -7  13289.30  536.45  0. 1.0000     0. 
   8   0   7  13137.40  532.16  0. 1.0000     0. 
   8   0   8     93.20   65.96  0. 1.0000     0. 
   8   0  -8     28.08   72.56  0. 1.0000     0. 
   8   0   9    826.49  112.94  0. 1.0000     0. 
   8   0  -9    763.89  122.80  0. 1.0000     0. 
   8   0 -10    118.00   76.61  0. 1.0000     0. 
   8   0 -11   6062.81  296.53  0. 1.0000     0. 
   8   0 -12   1434.25  130.06  0. 1.0000     0. 
   8   0 -13    409.57   68.93  0. 1.0000     0. 
   8   1 -13   4255.02  207.55  0. 1.0000     0. 
   8   1 -12   1149.39  117.55  0. 1.0000     0. 
   8   1 -11    726.17  110.32  0. 1.0000     0. 
   8   1 -10   1433.33  151.11  0. 1.0000     0. 
   8  -1   9    535.61   99.98  0. 1.0000     0. 
   8   1  -9    576.43  111.24  0. 1.0000     0. 
   8   1  -8   2159.47  190.80  0. 1.0000     0. 
   8  -1   8   2036.11  184.49  0. 1.0000     0. 
   8   1  -7   8558.97  401.56  0. 1.0000     0. 
   8  -1   7   7876.18  395.31  0. 1.0000     0. 
   8   1  -6  15288.20  574.77  0. 1.0000     0. 
   8  -1   6  14140.60  578.67  0. 1.0000     0. 
   8   1  -5   2229.92  197.04  0. 1.0000     0. 
   8  -1   5   1841.85  202.81  0. 1.0000     0. 
   8   1  -4   3643.59  253.69  0. 1.0000     0. 
   8  -1   4   4093.05  290.48  0. 1.0000     0. 
   8   1  -3   4102.08  263.24  0. 1.0000     0. 
   8  -1   3   4331.47  299.13  0. 1.0000     0. 
   8   1  -2  24442.20  784.61  0. 1.0000     0. 
   8  -1   2  23786.30  830.88  0. 1.0000     0. 
   8   1  -1   4324.85  273.42  0. 1.0000     0. 
   8  -1   1   4480.52  294.87  0. 1.0000     0. 
   8  -1   0   3210.64  237.02  0. 1.0000     0. 
   8   1   0   2878.78  228.60  0. 1.0000     0. 
   8  -1   0   2814.88  236.30  0. 1.0000     0. 
   8  -1  -1   4872.14  303.74  0. 1.0000     0. 
   8   1   1   4779.64  299.30  0. 1.0000     0. 
   8  -1  -1   4943.73  306.21  0. 1.0000     0. 
   8  -1  -2  24410.20  824.00  0. 1.0000     0. 
   8   1   2  24798.40  828.07  0. 1.0000     0. 
   8  -1  -2  24290.00  808.41  0. 1.0000     0. 
   8  -1  -3   4116.37  284.11  0. 1.0000     0. 
   8   1   3   4265.95  289.90  0. 1.0000     0. 
   8  -1  -4   4424.35  294.60  0. 1.0000     0. 
   8   1   4   4430.99  295.04  0. 1.0000     0. 
   8  -1  -5   2486.36  224.94  0. 1.0000     0. 
   8   1   5   2021.96  204.61  0. 1.0000     0. 
   8  -1  -6  17069.50  630.39  0. 1.0000     0. 
   8   1   6  15293.80  603.50  0. 1.0000     0. 
   8  -1  -7   7938.66  395.44  0. 1.0000     0. 
   8   1   7   7523.32  378.99  0. 1.0000     0. 
   8  -1  -8   2191.52  200.88  0. 1.0000     0. 
   8   1   8   2337.65  193.26  0. 1.0000     0. 
   8  -1  -9    372.11   88.27  0. 1.0000     0. 
   8  -1 -10   1441.16  153.62  0. 1.0000     0. 
   8   1  11    749.73   92.30  0. 1.0000     0. 
   8  -1 -11    757.42  107.27  0. 1.0000     0. 
   8  -1 -12   1330.28  125.61  0. 1.0000     0. 
   8  -1 -13   4293.33  203.86  0. 1.0000     0. 
   8   2 -13   2744.62  163.46  0. 1.0000     0. 
   8   2 -12   1069.37  115.89  0. 1.0000     0. 
   8   2 -11    242.65   78.48  0. 1.0000     0. 
   8  -2  10    940.92  110.80  0. 1.0000     0. 
   8   2 -10    952.32  122.17  0. 1.0000     0. 
   8   2  -9   5862.63  313.96  0. 1.0000     0. 
   8  -2   9   6228.82  306.95  0. 1.0000     0. 
   8   2  -8   6523.69  334.73  0. 1.0000     0. 
   8  -2   8   6205.62  324.77  0. 1.0000     0. 
   8   2  -7  17072.80  615.72  0. 1.0000     0. 
   8  -2   7  17354.40  638.00  0. 1.0000     0. 
   8   2  -6   2630.93  210.07  0. 1.0000     0. 
   8  -2   6   2955.64  240.94  0. 1.0000     0. 
   8   2  -5   5516.90  305.19  0. 1.0000     0. 
   8  -2   5   4494.45  312.29  0. 1.0000     0. 
   8   2  -4  13639.90  527.23  0. 1.0000     0. 
   8  -2   4  13449.80  575.27  0. 1.0000     0. 
   8   2  -3   4387.16  267.07  0. 1.0000     0. 
   8  -2   3   3860.66  284.49  0. 1.0000     0. 
   8   2  -1   5633.90  312.68  0. 1.0000     0. 
   8  -2   1   5873.21  336.27  0. 1.0000     0. 
   8   2   0   1711.47  177.37  0. 1.0000     0. 
   8  -2   0   1788.70  190.93  0. 1.0000     0. 
   8   2   1   5650.56  323.27  0. 1.0000     0. 
   8  -2  -1   5330.00  329.16  0. 1.0000     0. 
   8   2   2   1617.50  173.80  0. 1.0000     0. 
   8  -2  -2   1815.88  192.50  0. 1.0000     0. 
   8  -2  -3   3791.05  274.46  0. 1.0000     0. 
   8   2   3   3628.59  260.00  0. 1.0000     0. 
   8   2   4  13802.60  556.83  0. 1.0000     0. 
   8  -2  -4  13281.10  562.31  0. 1.0000     0. 
   8   2   5   4704.92  300.58  0. 1.0000     0. 
   8  -2  -5   5328.05  329.29  0. 1.0000     0. 
   8   2   6   3082.89  239.80  0. 1.0000     0. 
   8  -2  -6   2613.53  228.92  0. 1.0000     0. 
   8   2   7  17732.60  638.51  0. 1.0000     0. 
   8  -2  -7  17146.80  645.85  0. 1.0000     0. 
   8  -2  -8   6234.19  342.16  0. 1.0000     0. 
   8  -2  -9   5667.86  311.04  0. 1.0000     0. 
   8  -2 -10    601.16  102.93  0. 1.0000     0. 
   8   2  11    231.59   62.74  0. 1.0000     0. 
   8  -2 -11    283.08   78.39  0. 1.0000     0. 
   8  -2 -12   1278.64  118.04  0. 1.0000     0. 
   8  -2 -13   2760.82  151.36  0. 1.0000     0. 
   8   3 -13    320.49   60.70  0. 1.0000     0. 
   8   3 -12   3790.61  209.09  0. 1.0000     0. 
   8   3 -11    584.59   96.98  0. 1.0000     0. 
   8  -3  10    989.98  108.41  0. 1.0000     0. 
   8   3 -10   1030.87  124.96  0. 1.0000     0. 
   8   3  -9   2958.62  214.52  0. 1.0000     0. 
   8  -3   9   3206.29  209.29  0. 1.0000     0. 
   8   3  -8    577.67  105.37  0. 1.0000     0. 
   8  -3   8    429.05   97.74  0. 1.0000     0. 
   8   3  -7   7008.27  345.69  0. 1.0000     0. 
   8  -3   7   7194.74  368.06  0. 1.0000     0. 
   8   3  -6    558.58  109.82  0. 1.0000     0. 
   8  -3   6    599.14  125.62  0. 1.0000     0. 
   8  -3   6    662.57  146.13  0. 1.0000     0. 
   8   3  -5  14098.10  528.12  0. 1.0000     0. 
   8  -3   5  13559.00  577.33  0. 1.0000     0. 
   8  -3   5  14220.60  625.29  0. 1.0000     0. 
   8   3  -4  15696.00  571.13  0. 1.0000     0. 
   8  -3   4  17030.20  699.09  0. 1.0000     0. 
   8  -3   3   6736.91  415.91  0. 1.0000     0. 
   8  -3   2    153.83  119.92  0. 1.0000     0. 
   8   3  -1   7336.94  353.72  0. 1.0000     0. 
   8  -3   1   7153.75  389.78  0. 1.0000     0. 
   8  -3   1   7607.64  438.28  0. 1.0000     0. 
   8   3   0  16078.50  594.66  0. 1.0000     0. 
   8  -3   0  15789.70  633.93  0. 1.0000     0. 
   8   3   1   7070.95  365.63  0. 1.0000     0. 
   8  -3  -1   7304.10  398.89  0. 1.0000     0. 
   8   3   2    162.35   86.18  0. 1.0000     0. 
   8  -3  -2     56.86   79.63  0. 1.0000     0. 
   8   3   3   5413.63  324.87  0. 1.0000     0. 
   8  -3  -3   6320.98  366.08  0. 1.0000     0. 
   8   3   4  14766.10  585.78  0. 1.0000     0. 
   8  -3  -4  15481.50  622.16  0. 1.0000     0. 
   8   3   5  13015.10  533.86  0. 1.0000     0. 
   8  -3  -5  12519.50  544.85  0. 1.0000     0. 
   8  -3  -6    419.83  116.49  0. 1.0000     0. 
   8  -3  -7   8519.99  417.47  0. 1.0000     0. 
   8  -3  -8    351.50  101.21  0. 1.0000     0. 
   8  -3  -9   3391.15  231.60  0. 1.0000     0. 
   8   3  10    700.72  101.54  0. 1.0000     0. 
   8  -3 -10    830.92  115.06  0. 1.0000     0. 
   8   3  11    459.48   73.53  0. 1.0000     0. 
   8  -3 -11    505.64   85.72  0. 1.0000     0. 
   8  -3 -12   4027.34  202.63  0. 1.0000     0. 
   8   4 -12    154.82   56.55  0. 1.0000     0. 
   8   4 -11    717.53  101.14  0. 1.0000     0. 
   8   4 -10   2402.69  182.58  0. 1.0000     0. 
   8   4  -9   2490.30  186.00  0. 1.0000     0. 
   8  -4   9   2283.79  171.54  0. 1.0000     0. 
   8   4  -8   2752.26  202.03  0. 1.0000     0. 
   8  -4   8   2627.27  201.92  0. 1.0000     0. 
   8   4  -7   7241.66  351.09  0. 1.0000     0. 
   8  -4   7   7876.29  385.53  0. 1.0000     0. 
   8  -4   7   8577.99  435.67  0. 1.0000     0. 
   8   4  -6   7979.34  366.78  0. 1.0000     0. 
   8  -4   6   8140.85  408.54  0. 1.0000     0. 
   8  -4   6   7821.14  439.87  0. 1.0000     0. 
   8   4  -5   1150.54  139.66  0. 1.0000     0. 
   8  -4   5   1346.94  198.69  0. 1.0000     0. 
   8  -4   4   1464.16  202.41  0. 1.0000     0. 
   8  -4   3   9186.17  501.85  0. 1.0000     0. 
   8  -4   2   6591.54  414.11  0. 1.0000     0. 
   8  -4   1   6598.61  410.63  0. 1.0000     0. 
   8  -4   0    893.73  171.92  0. 1.0000     0. 
   8  -4  -1   5993.74  366.12  0. 1.0000     0. 
   8  -4  -2   4522.19  312.31  0. 1.0000     0. 
   8  -4  -3  10175.70  492.51  0. 1.0000     0. 
   8  -4  -4   1106.94  164.65  0. 1.0000     0. 
   8  -4  -5   1202.48  160.98  0. 1.0000     0. 
   8  -4  -6   7805.00  403.69  0. 1.0000     0. 
   8  -4  -7   7527.66  384.59  0. 1.0000     0. 
   8  -4  -8   2837.42  222.12  0. 1.0000     0. 
   8   4   9   2156.37  176.94  0. 1.0000     0. 
   8  -4  -9   2642.81  200.41  0. 1.0000     0. 
   8   4  10   2282.49  168.30  0. 1.0000     0. 
   8  -4 -10   2643.36  183.46  0. 1.0000     0. 
   8   4  11    637.22   82.33  0. 1.0000     0. 
   8  -4 -11    457.70   80.83  0. 1.0000     0. 
   8  -4 -12    152.29   50.02  0. 1.0000     0. 
   8   5 -12   1648.79  125.54  0. 1.0000     0. 
   8   5 -11    463.40   83.35  0. 1.0000     0. 
   8   5 -10   7087.13  314.91  0. 1.0000     0. 
   8   5  -9   1529.23  143.73  0. 1.0000     0. 
   8  -5   9   1561.48  138.21  0. 1.0000     0. 
   8   5  -8   3133.69  206.86  0. 1.0000     0. 
   8  -5   8   3196.39  216.89  0. 1.0000     0. 
   8  -5   8   2593.91  223.75  0. 1.0000     0. 
   8   5  -7   2055.81  174.16  0. 1.0000     0. 
   8  -5   7   2193.24  195.33  0. 1.0000     0. 
   8  -5   7   2018.54  210.84  0. 1.0000     0. 
   8   5  -6   2379.25  184.23  0. 1.0000     0. 
   8  -5   6   2446.64  221.05  0. 1.0000     0. 
   8  -5   6   2590.12  252.02  0. 1.0000     0. 
   8  -5   5   1651.21  214.04  0. 1.0000     0. 
   8  -5   4   6347.07  410.39  0. 1.0000     0. 
   8  -5   3  10365.10  541.33  0. 1.0000     0. 
   8  -5   2   3204.13  294.74  0. 1.0000     0. 
   8  -5   1   2192.28  242.86  0. 1.0000     0. 
   8  -5   0  10934.20  540.59  0. 1.0000     0. 
   8  -5  -1   2273.02  223.81  0. 1.0000     0. 
   8  -5  -1   2286.54  239.55  0. 1.0000     0. 
   8  -5  -2   2426.31  235.37  0. 1.0000     0. 
   8  -5  -3  11238.30  525.51  0. 1.0000     0. 
   8  -5  -4   6414.44  375.66  0. 1.0000     0. 
   8  -5  -5   1677.71  192.02  0. 1.0000     0. 
   8  -5  -6   2612.01  224.14  0. 1.0000     0. 
   8  -5  -7   1509.03  167.96  0. 1.0000     0. 
   8   5   8   2891.49  208.78  0. 1.0000     0. 
   8  -5  -8   3136.80  225.95  0. 1.0000     0. 
   8   5   9   1272.02  134.51  0. 1.0000     0. 
   8  -5  -9   1009.76  123.59  0. 1.0000     0. 
   8   5  10   7449.62  316.89  0. 1.0000     0. 
   8  -5 -10   7482.65  318.46  0. 1.0000     0. 
   8   5  11    507.12   75.00  0. 1.0000     0. 
   8  -5 -11    610.35   85.16  0. 1.0000     0. 
   8   6 -11   5784.46  251.81  0. 1.0000     0. 
   8   6 -10   2402.36  164.33  0. 1.0000     0. 
   8   6  -9    823.90  105.28  0. 1.0000     0. 
   8  -6   9    792.24   96.12  0. 1.0000     0. 
   8  -6   9    868.26  117.14  0. 1.0000     0. 
   8   6  -8   3251.96  203.68  0. 1.0000     0. 
   8  -6   8   3465.80  215.33  0. 1.0000     0. 
   8  -6   8   3055.57  238.50  0. 1.0000     0. 
   8   6  -7    424.69   84.65  0. 1.0000     0. 
   8  -6   7    345.67   96.57  0. 1.0000     0. 
   8  -6   7    353.79  120.17  0. 1.0000     0. 
   8  -6   6  14525.60  623.93  0. 1.0000     0. 
   8  -6   5    890.31  174.46  0. 1.0000     0. 
   8  -6   4   3149.45  290.49  0. 1.0000     0. 
   8  -6   3    669.99  161.25  0. 1.0000     0. 
   8  -6   2   4091.12  332.98  0. 1.0000     0. 
   8  -6   1   9263.58  495.19  0. 1.0000     0. 
   8   6   0    143.49   68.42  0. 1.0000     0. 
   8  -6   0     62.74   99.75  0. 1.0000     0. 
   8  -6  -1   8253.30  444.81  0. 1.0000     0. 
   8  -6  -2   3957.74  299.39  0. 1.0000     0. 
   8  -6  -3    907.36  148.15  0. 1.0000     0. 
   8  -6  -4   3523.43  270.16  0. 1.0000     0. 
   8   6   5   1085.57  142.35  0. 1.0000     0. 
   8  -6  -5   1067.66  155.39  0. 1.0000     0. 
   8   6   6  14995.00  561.11  0. 1.0000     0. 
   8  -6  -6  14501.70  573.58  0. 1.0000     0. 
   8   6   7    358.47   86.13  0. 1.0000     0. 
   8  -6  -7    403.27   95.08  0. 1.0000     0. 
   8   6   8   3032.44  207.66  0. 1.0000     0. 
   8  -6  -8   2984.48  207.85  0. 1.0000     0. 
   8   6   9    871.53  107.73  0. 1.0000     0. 
   8  -6  -9    619.66   93.49  0. 1.0000     0. 
   8   6  10   2552.73  164.75  0. 1.0000     0. 
   8  -6 -10   2439.59  159.48  0. 1.0000     0. 
   8   6  11   5558.52  227.65  0. 1.0000     0. 
   8  -6 -11   5170.92  217.35  0. 1.0000     0. 
   8   7 -10    947.39   97.30  0. 1.0000     0. 
   8   7  -9   1249.34  117.02  0. 1.0000     0. 
   8  -7   9   1459.66  141.20  0. 1.0000     0. 
   8   7  -8     61.66   48.11  0. 1.0000     0. 
   8  -7   8    127.81   58.68  0. 1.0000     0. 
   8  -7   8     55.56   75.73  0. 1.0000     0. 
   8  -7   7   1538.84  151.15  0. 1.0000     0. 
   8  -7   7   1106.99  159.96  0. 1.0000     0. 
   8  -7   6    620.58  141.81  0. 1.0000     0. 
   8  -7   5   1366.13  190.40  0. 1.0000     0. 
   8  -7   4   3909.79  318.83  0. 1.0000     0. 
   8  -7   3   1645.71  213.21  0. 1.0000     0. 
   8  -7   2    178.83  122.77  0. 1.0000     0. 
   8  -7   1   7178.96  422.43  0. 1.0000     0. 
   8   7   0    743.27  112.21  0. 1.0000     0. 
   8  -7   0    890.78  155.82  0. 1.0000     0. 
   8   7   1   7582.17  357.17  0. 1.0000     0. 
   8  -7  -1   7413.24  411.28  0. 1.0000     0. 
   8   7   2    370.25   87.85  0. 1.0000     0. 
   8  -7  -2    388.92  130.13  0. 1.0000     0. 
   8   7   3   1859.54  176.46  0. 1.0000     0. 
   8  -7  -3   1537.60  189.83  0. 1.0000     0. 
   8   7   4   4931.28  285.95  0. 1.0000     0. 
   8  -7  -4   4697.67  308.27  0. 1.0000     0. 
   8   7   5   1094.85  141.17  0. 1.0000     0. 
   8  -7  -5   1142.86  153.30  0. 1.0000     0. 
   8   7   6    704.19  116.59  0. 1.0000     0. 
   8  -7  -6    706.88  125.56  0. 1.0000     0. 
   8   7   7   1004.30  127.34  0. 1.0000     0. 
   8  -7  -7   1122.20  133.44  0. 1.0000     0. 
   8   7   8    246.52   83.14  0. 1.0000     0. 
   8  -7  -8    300.87   75.52  0. 1.0000     0. 
   8   7   9   2019.12  151.93  0. 1.0000     0. 
   8  -7  -9   1649.29  132.23  0. 1.0000     0. 
   8   7  10   1005.44   99.59  0. 1.0000     0. 
   8  -7 -10    858.17   86.08  0. 1.0000     0. 
   8  -8   9    555.80   90.69  0. 1.0000     0. 
   8  -8   8    255.78   66.40  0. 1.0000     0. 
   8  -8   8    240.09   83.91  0. 1.0000     0. 
   8  -8   7     -8.60   56.43  0. 1.0000     0. 
   8  -8   7    212.55   95.47  0. 1.0000     0. 
   8  -8   6    225.08  111.45  0. 1.0000     0. 
   8  -8   5    189.60  117.97  0. 1.0000     0. 
   8  -8   4    442.99  142.68  0. 1.0000     0. 
   8  -8   3   1376.71  192.37  0. 1.0000     0. 
   8  -8   2   1038.40  171.76  0. 1.0000     0. 
   8  -8   1  11207.00  529.70  0. 1.0000     0. 
   8  -8   0     -4.30   86.35  0. 1.0000     0. 
   8   8   1  13295.30  493.80  0. 1.0000     0. 
   8  -8  -1  12371.00  537.02  0. 1.0000     0. 
   8   8   2   1321.61  140.20  0. 1.0000     0. 
   8  -8  -2   1034.74  160.76  0. 1.0000     0. 
   8   8   3   1737.40  161.08  0. 1.0000     0. 
   8  -8  -3   1358.31  169.36  0. 1.0000     0. 
   8   8   4    789.24  119.31  0. 1.0000     0. 
   8  -8  -4    542.49  113.69  0. 1.0000     0. 
   8   8   5     15.66   62.96  0. 1.0000     0. 
   8  -8  -5    108.04   76.34  0. 1.0000     0. 
   8   8   6    321.23   85.51  0. 1.0000     0. 
   8  -8  -6    310.50   84.64  0. 1.0000     0. 
   8   8   7     82.89   61.90  0. 1.0000     0. 
   8  -8  -7    193.75   68.77  0. 1.0000     0. 
   8   8   8    273.40   68.39  0. 1.0000     0. 
   8  -8  -8    241.02   62.24  0. 1.0000     0. 
   8   8   9    774.79   90.56  0. 1.0000     0. 
   8  -8  -9    623.69   75.81  0. 1.0000     0. 
   8   8  10   2515.27  142.70  0. 1.0000     0. 
   8  -9   8   6200.88  294.14  0. 1.0000     0. 
   8  -9   7   1681.93  131.98  0. 1.0000     0. 
   8  -9   7   1598.85  161.00  0. 1.0000     0. 
   8  -9   6   2770.95  225.32  0. 1.0000     0. 
   8  -9   5    763.58  144.13  0. 1.0000     0. 
   8  -9   4    260.02  102.38  0. 1.0000     0. 
   8  -9   3   1334.11  168.66  0. 1.0000     0. 
   8  -9   2    628.40  128.70  0. 1.0000     0. 
   8  -9   1    970.29  152.97  0. 1.0000     0. 
   8  -9   0    428.45  104.42  0. 1.0000     0. 
   8   9   1   1044.75  118.24  0. 1.0000     0. 
   8  -9  -1    908.70  128.02  0. 1.0000     0. 
   8   9   2    731.41  102.98  0. 1.0000     0. 
   8  -9  -2    785.79  130.51  0. 1.0000     0. 
   8   9   3   1448.65  141.80  0. 1.0000     0. 
   8  -9  -3   1435.45  160.62  0. 1.0000     0. 
   8   9   4    375.44   82.11  0. 1.0000     0. 
   8  -9  -4    348.33   90.56  0. 1.0000     0. 
   8   9   5    859.28  111.45  0. 1.0000     0. 
   8  -9  -5   1069.83  129.50  0. 1.0000     0. 
   8   9   6   2762.17  184.94  0. 1.0000     0. 
   8  -9  -6   2432.61  176.61  0. 1.0000     0. 
   8   9   7   1644.85  137.70  0. 1.0000     0. 
   8  -9  -7   1472.80  125.13  0. 1.0000     0. 
   8   9   8   6030.66  257.56  0. 1.0000     0. 
   8  -9  -8   5288.92  227.02  0. 1.0000     0. 
   8   9   9   1407.24  107.19  0. 1.0000     0. 
   8 -10   7   1899.29  156.84  0. 1.0000     0. 
   8 -10   6   1612.78  155.27  0. 1.0000     0. 
   8 -10   5   1504.71  164.69  0. 1.0000     0. 
   8 -10   4   2311.71  201.58  0. 1.0000     0. 
   8 -10   3   1640.96  176.58  0. 1.0000     0. 
   8 -10   2   1052.79  142.61  0. 1.0000     0. 
   8 -10   1    147.98   81.56  0. 1.0000     0. 
   8 -10   0     89.53   71.65  0. 1.0000     0. 
   8 -10  -1     27.79   72.97  0. 1.0000     0. 
   8  10   2   1364.17  124.93  0. 1.0000     0. 
   8 -10  -2    766.63  121.75  0. 1.0000     0. 
   8  10   3   1630.18  136.94  0. 1.0000     0. 
   8 -10  -3   1778.44  163.15  0. 1.0000     0. 
   8  10   4   2495.07  173.29  0. 1.0000     0. 
   8 -10  -4   2531.36  183.16  0. 1.0000     0. 
   8  10   5   1669.52  138.56  0. 1.0000     0. 
   8 -10  -5   1392.03  129.75  0. 1.0000     0. 
   8  10   6   1545.31  128.63  0. 1.0000     0. 
   8 -10  -6   1423.71  118.49  0. 1.0000     0. 
   8  10   7   1552.97  120.90  0. 1.0000     0. 
   8 -11   6   1298.10  121.87  0. 1.0000     0. 
   8 -11   5    574.93  101.85  0. 1.0000     0. 
   8 -11   4   1470.15  142.17  0. 1.0000     0. 
   8 -11   3    361.87   89.32  0. 1.0000     0. 
   8 -11   2    427.88   95.28  0. 1.0000     0. 
   8 -11   1   5815.80  288.27  0. 1.0000     0. 
   8 -11   0    492.51   83.18  0. 1.0000     0. 
   8 -11  -1   5070.94  269.24  0. 1.0000     0. 
   8 -11  -2    338.38   77.04  0. 1.0000     0. 
   8 -11  -3    225.15   70.98  0. 1.0000     0. 
   8 -11  -4   1423.61  122.40  0. 1.0000     0. 
   8 -11  -5    283.93   55.40  0. 1.0000     0. 
   8 -12   3    599.77   84.37  0. 1.0000     0. 
   8 -12   1   1473.72  127.59  0. 1.0000     0. 
   8 -12   0   5791.07  261.62  0. 1.0000     0. 
   8 -12  -1   1306.67  115.81  0. 1.0000     0. 
   8 -12  -2    564.35   78.03  0. 1.0000     0. 
   9   0   0    -39.69   76.80  0. 1.0000     0. 
   9   0  -1  16060.20  581.86  0. 1.0000     0. 
   9   0   1  16347.60  603.55  0. 1.0000     0. 
   9   0   2    255.34  101.59  0. 1.0000     0. 
   9   0  -2    235.27   74.07  0. 1.0000     0. 
   9   0   3    356.91  103.70  0. 1.0000     0. 
   9   0  -3    395.89   91.57  0. 1.0000     0. 
   9   0   4    231.31   91.45  0. 1.0000     0. 
   9   0  -4    159.28   67.78  0. 1.0000     0. 
   9   0   5    225.09   84.38  0. 1.0000     0. 
   9   0  -5    294.56   84.29  0. 1.0000     0. 
   9   0   6     57.68   73.05  0. 1.0000     0. 
   9   0  -6    112.43   73.42  0. 1.0000     0. 
   9   0   7    227.65   84.60  0. 1.0000     0. 
   9   0  -7     75.05   61.59  0. 1.0000     0. 
   9   0  -8   1654.63  148.39  0. 1.0000     0. 
   9   0  -9   4720.38  241.47  0. 1.0000     0. 
   9   0 -10     55.35   49.12  0. 1.0000     0. 
   9   0 -11    717.79   81.62  0. 1.0000     0. 
   9   1 -11   1013.05   94.56  0. 1.0000     0. 
   9   1 -10   1105.97  108.64  0. 1.0000     0. 
   9   1  -9   3198.63  195.51  0. 1.0000     0. 
   9  -1   8    293.90   78.58  0. 1.0000     0. 
   9   1  -8    221.21   66.93  0. 1.0000     0. 
   9   1  -7   6254.44  300.50  0. 1.0000     0. 
   9  -1   7   6159.98  308.08  0. 1.0000     0. 
   9   1  -6   5265.42  276.56  0. 1.0000     0. 
   9  -1   6   5165.04  293.44  0. 1.0000     0. 
   9  -1   5    935.03  140.59  0. 1.0000     0. 
   9   1  -5    839.48  114.44  0. 1.0000     0. 
   9  -1   4    242.20  104.24  0. 1.0000     0. 
   9   1  -4    144.31   72.99  0. 1.0000     0. 
   9   1  -3   4665.95  259.95  0. 1.0000     0. 
   9  -1   3   4802.85  297.39  0. 1.0000     0. 
   9  -1   2   5307.89  316.55  0. 1.0000     0. 
   9   1  -1   6431.62  319.49  0. 1.0000     0. 
   9  -1   1   6208.28  343.10  0. 1.0000     0. 
   9   1   0     22.13   61.97  0. 1.0000     0. 
   9  -1   0     -2.56   69.61  0. 1.0000     0. 
   9  -1  -1   6237.35  318.61  0. 1.0000     0. 
   9   1   1   5666.66  313.86  0. 1.0000     0. 
   9  -1  -1   5853.50  316.11  0. 1.0000     0. 
   9  -1  -2   5384.40  299.18  0. 1.0000     0. 
   9   1   2   5315.25  305.67  0. 1.0000     0. 
   9  -1  -3   4197.62  262.58  0. 1.0000     0. 
   9   1   3   4474.05  280.98  0. 1.0000     0. 
   9   1   4    264.31   93.20  0. 1.0000     0. 
   9  -1  -4    110.72   78.39  0. 1.0000     0. 
   9   1   5   1272.47  156.93  0. 1.0000     0. 
   9  -1  -5   1032.85  133.05  0. 1.0000     0. 
   9  -1  -6   4859.24  275.47  0. 1.0000     0. 
   9   1   6   4873.02  278.50  0. 1.0000     0. 
   9  -1  -7   6939.34  328.10  0. 1.0000     0. 
   9  -1  -8    293.57   74.13  0. 1.0000     0. 
   9  -1  -9   3230.07  197.01  0. 1.0000     0. 
   9   1  10    958.59   93.65  0. 1.0000     0. 
   9  -1 -10   1166.58  110.04  0. 1.0000     0. 
   9  -1 -11    839.11   85.14  0. 1.0000     0. 
   9   2 -11    336.92   61.12  0. 1.0000     0. 
   9   2 -10    560.21   79.92  0. 1.0000     0. 
   9   2  -9    846.15  103.01  0. 1.0000     0. 
   9   2  -8   3952.12  226.19  0. 1.0000     0. 
   9  -2   8   4530.25  239.12  0. 1.0000     0. 
   9  -2   7   1198.70  134.84  0. 1.0000     0. 
   9   2  -7   1246.54  127.93  0. 1.0000     0. 
   9   2  -6    102.78   65.51  0. 1.0000     0. 
   9  -2   6     34.42   67.54  0. 1.0000     0. 
   9   2  -5    933.26  116.44  0. 1.0000     0. 
   9  -2   5    736.68  132.01  0. 1.0000     0. 
   9   2  -4   3076.44  200.82  0. 1.0000     0. 
   9  -2   4   3045.13  238.32  0. 1.0000     0. 
   9  -2   3    561.77  130.77  0. 1.0000     0. 
   9  -2   2    795.30  133.81  0. 1.0000     0. 
   9   2  -1    353.95   81.43  0. 1.0000     0. 
   9  -2   1    281.27  102.79  0. 1.0000     0. 
   9   2   0   5553.26  297.98  0. 1.0000     0. 
   9  -2   0   5558.56  306.71  0. 1.0000     0. 
   9  -2   0   5385.70  316.19  0. 1.0000     0. 
   9   2   1    588.85  106.04  0. 1.0000     0. 
   9  -2  -1    409.32  101.04  0. 1.0000     0. 
   9  -2  -1    588.94  116.11  0. 1.0000     0. 
   9   2   2    491.42  107.12  0. 1.0000     0. 
   9  -2  -2    354.59   89.24  0. 1.0000     0. 
   9   2   3    650.77  120.86  0. 1.0000     0. 
   9  -2  -3    634.39  117.42  0. 1.0000     0. 
   9   2   4   3032.19  222.33  0. 1.0000     0. 
   9  -2  -4   2884.55  219.75  0. 1.0000     0. 
   9  -2  -5    524.71   98.81  0. 1.0000     0. 
   9  -2  -6     29.11   63.43  0. 1.0000     0. 
   9  -2  -7   1174.18  132.34  0. 1.0000     0. 
   9  -2  -8   3995.57  231.89  0. 1.0000     0. 
   9  -2  -9    813.30  103.82  0. 1.0000     0. 
   9   2  10    336.36   60.68  0. 1.0000     0. 
   9  -2 -10    404.46   73.31  0. 1.0000     0. 
   9  -2 -11    222.26   50.67  0. 1.0000     0. 
   9   3 -10   2574.42  156.19  0. 1.0000     0. 
   9  -3   9    370.00   66.38  0. 1.0000     0. 
   9   3  -9    478.36   80.51  0. 1.0000     0. 
   9   3  -8   1948.10  146.70  0. 1.0000     0. 
   9  -3   8   1902.21  150.20  0. 1.0000     0. 
   9  -3   7   1592.91  149.84  0. 1.0000     0. 
   9   3  -7   1084.48  117.01  0. 1.0000     0. 
   9   3  -6   3501.41  209.78  0. 1.0000     0. 
   9  -3   6   4087.46  251.29  0. 1.0000     0. 
   9   3  -5   1169.66  121.08  0. 1.0000     0. 
   9  -3   5   1291.29  155.88  0. 1.0000     0. 
   9  -3   4   4171.40  277.45  0. 1.0000     0. 
   9  -3   3    327.25  114.03  0. 1.0000     0. 
   9  -3   2    282.84  105.75  0. 1.0000     0. 
   9  -3   1   7715.14  370.60  0. 1.0000     0. 
   9  -3   1   6904.99  374.82  0. 1.0000     0. 
   9  -3   0   3423.36  242.42  0. 1.0000     0. 
   9  -3   0   3501.86  252.36  0. 1.0000     0. 
   9  -3  -1   7208.07  364.74  0. 1.0000     0. 
   9  -3  -1   7124.24  363.33  0. 1.0000     0. 
   9  -3  -2    228.87   79.69  0. 1.0000     0. 
   9  -3  -2    378.06   97.05  0. 1.0000     0. 
   9  -3  -3    389.34   97.99  0. 1.0000     0. 
   9  -3  -4   4701.50  281.86  0. 1.0000     0. 
   9  -3  -5   1426.78  151.59  0. 1.0000     0. 
   9  -3  -6   3769.77  240.08  0. 1.0000     0. 
   9  -3  -7    977.25  122.31  0. 1.0000     0. 
   9  -3  -8   1603.88  142.38  0. 1.0000     0. 
   9   3   9    453.86   75.89  0. 1.0000     0. 
   9  -3  -9    478.02   82.00  0. 1.0000     0. 
   9   3  10   2086.10  132.34  0. 1.0000     0. 
   9  -3 -10   2473.19  150.18  0. 1.0000     0. 
   9   4 -10    742.08   80.32  0. 1.0000     0. 
   9   4  -9  11106.30  386.98  0. 1.0000     0. 
   9  -4   9  11504.10  376.13  0. 1.0000     0. 
   9   4  -8   1962.07  142.45  0. 1.0000     0. 
   9  -4   8   2048.08  149.68  0. 1.0000     0. 
   9   4  -7    109.86   51.02  0. 1.0000     0. 
   9  -4   7    140.25   63.82  0. 1.0000     0. 
   9   4  -6    394.05   73.68  0. 1.0000     0. 
   9  -4   6    311.83   87.21  0. 1.0000     0. 
   9  -4   5    854.95  134.18  0. 1.0000     0. 
   9  -4   4   2404.32  207.64  0. 1.0000     0. 
   9  -4   3   2074.08  200.65  0. 1.0000     0. 
   9  -4   2     66.93   76.82  0. 1.0000     0. 
   9  -4   2      9.76   61.89  0. 1.0000     0. 
   9  -4   1   4762.05  293.77  0. 1.0000     0. 
   9  -4   1   4860.14  304.37  0. 1.0000     0. 
   9  -4   0      7.07   78.37  0. 1.0000     0. 
   9  -4   0    122.83   82.10  0. 1.0000     0. 
   9  -4  -1   5691.31  318.55  0. 1.0000     0. 
   9  -4  -1   4711.07  295.26  0. 1.0000     0. 
   9  -4  -2    140.94   77.31  0. 1.0000     0. 
   9  -4  -2     40.88   75.33  0. 1.0000     0. 
   9  -4  -3   2342.72  204.53  0. 1.0000     0. 
   9  -4  -4   2180.80  200.29  0. 1.0000     0. 
   9  -4  -5   1028.60  137.77  0. 1.0000     0. 
   9  -4  -6    267.88   96.06  0. 1.0000     0. 
   9   4   7    195.54   74.76  0. 1.0000     0. 
   9  -4  -7     90.27   65.18  0. 1.0000     0. 
   9   4   8   1982.17  153.46  0. 1.0000     0. 
   9  -4  -8   2249.52  162.55  0. 1.0000     0. 
   9   4   9  11202.10  390.02  0. 1.0000     0. 
   9  -4  -9  11007.00  390.41  0. 1.0000     0. 
   9   4  10    894.77   83.54  0. 1.0000     0. 
   9  -4 -10    835.12   85.32  0. 1.0000     0. 
   9   5  -9    -36.31   36.78  0. 1.0000     0. 
   9   5  -8    260.85   55.23  0. 1.0000     0. 
   9  -5   8    381.05   71.52  0. 1.0000     0. 
   9  -5   7   1216.92  122.98  0. 1.0000     0. 
   9  -5   6   6478.60  313.92  0. 1.0000     0. 
   9  -5   5   1633.76  164.35  0. 1.0000     0. 
   9  -5   4    245.42   89.19  0. 1.0000     0. 
   9  -5   3   1884.92  173.67  0. 1.0000     0. 
   9  -5   3   1894.34  189.38  0. 1.0000     0. 
   9  -5   2    765.48  129.27  0. 1.0000     0. 
   9  -5   1   3097.04  235.21  0. 1.0000     0. 
   9   5   0    681.90   99.07  0. 1.0000     0. 
   9  -5   0    617.46  120.20  0. 1.0000     0. 
   9  -5  -1   2898.64  231.33  0. 1.0000     0. 
   9  -5  -2    855.05  137.99  0. 1.0000     0. 
   9  -5  -3   2162.59  190.59  0. 1.0000     0. 
   9  -5  -3   1616.12  151.22  0. 1.0000     0. 
   9  -5  -4    223.93   86.47  0. 1.0000     0. 
   9   5   5   1480.33  145.91  0. 1.0000     0. 
   9  -5  -5   1695.14  164.55  0. 1.0000     0. 
   9   5   6   6087.35  295.36  0. 1.0000     0. 
   9  -5  -6   5764.68  296.50  0. 1.0000     0. 
   9   5   7   1225.23  127.97  0. 1.0000     0. 
   9  -5  -7   1233.27  125.17  0. 1.0000     0. 
   9   5   8    616.10   86.62  0. 1.0000     0. 
   9  -5  -8    507.83   81.86  0. 1.0000     0. 
   9   5   9    -25.63   38.18  0. 1.0000     0. 
   9  -5  -9     66.16   41.67  0. 1.0000     0. 
   9  -6   8    603.80   73.12  0. 1.0000     0. 
   9  -6   7    668.43   91.67  0. 1.0000     0. 
   9  -6   6    507.06   89.10  0. 1.0000     0. 
   9  -6   5    108.95   68.95  0. 1.0000     0. 
   9  -6   4   1722.94  158.11  0. 1.0000     0. 
   9  -6   4   1811.28  173.74  0. 1.0000     0. 
   9  -6   3   1882.63  168.95  0. 1.0000     0. 
   9  -6   2   5167.99  297.84  0. 1.0000     0. 
   9  -6   1   5665.44  319.72  0. 1.0000     0. 
   9  -6   0     97.52   79.68  0. 1.0000     0. 
   9   6   1   5885.05  285.92  0. 1.0000     0. 
   9  -6  -1   6090.17  330.59  0. 1.0000     0. 
   9   6   2   5553.17  277.82  0. 1.0000     0. 
   9  -6  -2   4871.05  295.25  0. 1.0000     0. 
   9   6   3   1983.72  164.87  0. 1.0000     0. 
   9  -6  -3   2197.07  192.94  0. 1.0000     0. 
   9   6   4   1234.49  129.96  0. 1.0000     0. 
   9  -6  -4   1285.68  145.69  0. 1.0000     0. 
   9   6   5    168.55   65.89  0. 1.0000     0. 
   9  -6  -5    119.34   63.76  0. 1.0000     0. 
   9   6   6    638.35   98.82  0. 1.0000     0. 
   9  -6  -6    609.71   98.29  0. 1.0000     0. 
   9   6   7    765.79   95.91  0. 1.0000     0. 
   9  -6  -7    719.20   93.52  0. 1.0000     0. 
   9   6   8    654.52   87.43  0. 1.0000     0. 
   9  -6  -8    592.62   80.16  0. 1.0000     0. 
   9   6   9   2684.63  149.10  0. 1.0000     0. 
   9  -6  -9   2873.30  148.78  0. 1.0000     0. 
   9  -7   7   3226.04  173.61  0. 1.0000     0. 
   9  -7   6    791.32   98.46  0. 1.0000     0. 
   9  -7   5    934.59  116.78  0. 1.0000     0. 
   9  -7   5    653.73   92.34  0. 1.0000     0. 
   9  -7   4   1812.83  156.43  0. 1.0000     0. 
   9  -7   4   1976.27  173.91  0. 1.0000     0. 
   9  -7   3    225.76   75.40  0. 1.0000     0. 
   9  -7   2    625.64  109.01  0. 1.0000     0. 
   9  -7   1   3111.83  226.91  0. 1.0000     0. 
   9  -7   0   2347.03  199.89  0. 1.0000     0. 
   9   7   1   3647.76  204.98  0. 1.0000     0. 
   9  -7  -1   3244.01  233.09  0. 1.0000     0. 
   9   7   2    567.56   91.76  0. 1.0000     0. 
   9  -7  -2    566.67  106.16  0. 1.0000     0. 
   9   7   3    142.01   62.89  0. 1.0000     0. 
   9  -7  -3     84.14   75.24  0. 1.0000     0. 
   9   7   4   2506.15  174.24  0. 1.0000     0. 
   9  -7  -4   2462.89  185.51  0. 1.0000     0. 
   9   7   5    668.50   97.58  0. 1.0000     0. 
   9  -7  -5    535.89   90.27  0. 1.0000     0. 
   9   7   6    881.63   99.88  0. 1.0000     0. 
   9  -7  -6    924.21  107.37  0. 1.0000     0. 
   9   7   7   2968.17  174.25  0. 1.0000     0. 
   9  -7  -7   3182.26  177.16  0. 1.0000     0. 
   9   7   8    295.97   55.59  0. 1.0000     0. 
   9  -7  -8    183.73   44.97  0. 1.0000     0. 
   9  -8   6   2961.83  167.66  0. 1.0000     0. 
   9  -8   5   1143.37  112.49  0. 1.0000     0. 
   9  -8   5   1535.09  132.41  0. 1.0000     0. 
   9  -8   4    332.99   82.98  0. 1.0000     0. 
   9  -8   4    344.30   78.79  0. 1.0000     0. 
   9  -8   3   1065.51  122.13  0. 1.0000     0. 
   9  -8   2   1727.19  159.35  0. 1.0000     0. 
   9  -8   1   1050.62  130.35  0. 1.0000     0. 
   9  -8   0     24.11   73.02  0. 1.0000     0. 
   9  -8  -1   1217.04  139.38  0. 1.0000     0. 
   9   8   2   2277.07  154.26  0. 1.0000     0. 
   9  -8  -2   2313.58  184.52  0. 1.0000     0. 
   9   8   3    884.25  101.46  0. 1.0000     0. 
   9  -8  -3    972.58  120.77  0. 1.0000     0. 
   9   8   4    400.95   73.28  0. 1.0000     0. 
   9  -8  -4    496.11   86.08  0. 1.0000     0. 
   9   8   5   1255.05  113.76  0. 1.0000     0. 
   9  -8  -5   1327.86  119.89  0. 1.0000     0. 
   9   8   6   2684.19  158.11  0. 1.0000     0. 
   9  -8  -6   2575.31  154.84  0. 1.0000     0. 
   9   8   7   1205.50   98.88  0. 1.0000     0. 
   9  -9   5   3195.69  171.66  0. 1.0000     0. 
   9  -9   4   5091.34  240.74  0. 1.0000     0. 
   9  -9   4   5382.46  246.61  0. 1.0000     0. 
   9  -9   3   1844.85  147.14  0. 1.0000     0. 
   9  -9   2    696.84  103.15  0. 1.0000     0. 
   9  -9   1   4663.77  249.53  0. 1.0000     0. 
   9  -9   0   1124.19  122.57  0. 1.0000     0. 
   9  -9  -1   5167.00  264.05  0. 1.0000     0. 
   9   9   2    763.68   81.66  0. 1.0000     0. 
   9  -9  -2    624.23   90.97  0. 1.0000     0. 
   9   9   3   2107.55  135.00  0. 1.0000     0. 
   9  -9  -3   2087.05  152.86  0. 1.0000     0. 
   9   9   4   4677.90  209.33  0. 1.0000     0. 
   9  -9  -4   4322.71  215.58  0. 1.0000     0. 
   9   9   5   3067.78  161.42  0. 1.0000     0. 
   9  -9  -5   2908.20  161.10  0. 1.0000     0. 
   9 -10   3    795.96   86.81  0. 1.0000     0. 
   9 -10   2   2907.58  171.80  0. 1.0000     0. 
   9 -10   1   2201.95  150.38  0. 1.0000     0. 
   9 -10   0   3319.97  187.62  0. 1.0000     0. 
   9 -10  -1   2268.46  151.65  0. 1.0000     0. 
   9 -10  -2   2975.25  169.70  0. 1.0000     0. 
   9 -10  -3    702.03   79.92  0. 1.0000     0. 
  10   0   0    961.70  109.20  0. 1.0000     0. 
  10   0   1    268.70   73.35  0. 1.0000     0. 
  10   0   2    110.84   65.76  0. 1.0000     0. 
  10   0   3    171.22   66.21  0. 1.0000     0. 
  10   0   4    415.70   85.65  0. 1.0000     0. 
  10   0  -4    256.27   63.28  0. 1.0000     0. 
  10   0  -5     65.53   46.20  0. 1.0000     0. 
  10   0  -6    417.72   69.72  0. 1.0000     0. 
  10   0  -7    679.84   79.83  0. 1.0000     0. 
  10   1  -7    814.53   81.15  0. 1.0000     0. 
  10   1  -6   2129.61  135.54  0. 1.0000     0. 
  10  -1   5    693.79  100.23  0. 1.0000     0. 
  10   1  -5    479.98   71.08  0. 1.0000     0. 
  10  -1   4   2178.84  165.84  0. 1.0000     0. 
  10  -1   3    556.48  100.51  0. 1.0000     0. 
  10  -1   2   2308.63  176.12  0. 1.0000     0. 
  10  -1   1    577.17   92.45  0. 1.0000     0. 
  10  -1   0   1168.98  119.53  0. 1.0000     0. 
  10  -1  -1    516.42   80.18  0. 1.0000     0. 
  10  -1  -2   2224.69  152.78  0. 1.0000     0. 
  10  -1  -3    531.06   81.11  0. 1.0000     0. 
  10  -1  -4   1791.22  136.64  0. 1.0000     0. 
  10  -1  -5    503.04   78.04  0. 1.0000     0. 
  10  -1  -6   2064.28  140.74  0. 1.0000     0. 
  10  -1  -7    935.39   90.50  0. 1.0000     0. 
  10  -1  -8    764.76   78.21  0. 1.0000     0. 
  10  -2   6    262.20   64.39  0. 1.0000     0. 
  10   2  -6    121.03   43.84  0. 1.0000     0. 
  10  -2   5    401.25   79.24  0. 1.0000     0. 
  10  -2   4   1611.72  146.06  0. 1.0000     0. 
  10  -2   3    227.11   76.01  0. 1.0000     0. 
  10  -2   2   3245.16  208.45  0. 1.0000     0. 
  10  -2   1    722.14  102.87  0. 1.0000     0. 
  10  -2   0   5845.00  278.75  0. 1.0000     0. 
  10  -2  -1    776.22   99.78  0. 1.0000     0. 
  10  -2  -1    597.89   83.80  0. 1.0000     0. 
  10  -2  -2   3144.09  186.59  0. 1.0000     0. 
  10  -2  -3    226.41   66.19  0. 1.0000     0. 
  10  -2  -4   1348.29  120.35  0. 1.0000     0. 
  10  -2  -5    484.14   82.11  0. 1.0000     0. 
  10  -2  -6     78.30   40.76  0. 1.0000     0. 
  10   2   7   1270.21  109.74  0. 1.0000     0. 
  10  -2  -7   1121.51  101.45  0. 1.0000     0. 
  10  -3   6   1642.26  126.84  0. 1.0000     0. 
  10  -3   5    847.61  102.49  0. 1.0000     0. 
  10  -3   4    599.62   95.29  0. 1.0000     0. 
  10  -3   3    369.98   84.36  0. 1.0000     0. 
  10  -3   2   1603.38  144.99  0. 1.0000     0. 
  10  -3   1   1183.32  123.35  0. 1.0000     0. 
  10  -3   0   2171.40  163.53  0. 1.0000     0. 
  10  -3  -1   1746.05  138.69  0. 1.0000     0. 
  10  -3  -1   1608.01  135.83  0. 1.0000     0. 
  10  -3  -2   1996.03  150.49  0. 1.0000     0. 
  10  -3  -3    349.22   73.46  0. 1.0000     0. 
  10  -3  -4    768.12   95.99  0. 1.0000     0. 
  10  -3  -5    586.39   83.14  0. 1.0000     0. 
  10   3   6   1461.59  120.52  0. 1.0000     0. 
  10  -3  -6   1335.03  111.23  0. 1.0000     0. 
  10   3   7    636.78   77.47  0. 1.0000     0. 
  10  -3  -7    695.33   79.84  0. 1.0000     0. 
  10  -4   6    838.71   90.61  0. 1.0000     0. 
  10  -4   5    154.86   58.25  0. 1.0000     0. 
  10  -4   4    303.37   73.21  0. 1.0000     0. 
  10  -4   3   1135.04  121.90  0. 1.0000     0. 
  10  -4   2    259.95   72.58  0. 1.0000     0. 
  10  -4   1   3809.39  220.17  0. 1.0000     0. 
  10  -4   0   1000.30  113.60  0. 1.0000     0. 
  10  -4   0    890.02  103.07  0. 1.0000     0. 
  10   4   1   4198.14  209.22  0. 1.0000     0. 
  10  -4  -1   4539.82  231.45  0. 1.0000     0. 
  10  -4  -1   4352.49  223.47  0. 1.0000     0. 
  10   4   2    191.75   54.80  0. 1.0000     0. 
  10  -4  -2    111.08   56.57  0. 1.0000     0. 
  10   4   3    937.78  101.45  0. 1.0000     0. 
  10  -4  -3    877.53  100.56  0. 1.0000     0. 
  10   4   4    282.33   66.84  0. 1.0000     0. 
  10  -4  -4    465.00   81.08  0. 1.0000     0. 
  10   4   5    107.97   48.35  0. 1.0000     0. 
  10  -4  -5     18.22   43.05  0. 1.0000     0. 
  10   4   6    738.68   84.57  0. 1.0000     0. 
  10  -4  -6    804.66   83.23  0. 1.0000     0. 
  10   4   7   2103.54  129.06  0. 1.0000     0. 
  10  -4  -7   2055.81  124.83  0. 1.0000     0. 
  10  -5   6    523.65   67.77  0. 1.0000     0. 
  10  -5   5   1684.61  127.59  0. 1.0000     0. 
  10  -5   4   4122.66  214.78  0. 1.0000     0. 
  10  -5   3   3074.48  188.93  0. 1.0000     0. 
  10  -5   2   1299.00  129.08  0. 1.0000     0. 
  10  -5   1   2098.56  146.51  0. 1.0000     0. 
  10  -5   1   1996.51  157.25  0. 1.0000     0. 
  10  -5   0    319.76   73.52  0. 1.0000     0. 
  10  -5   0    332.29   70.29  0. 1.0000     0. 
  10  -5  -1   2211.94  155.19  0. 1.0000     0. 
  10  -5  -1   1959.91  143.49  0. 1.0000     0. 
  10   5   2   1184.01  105.49  0. 1.0000     0. 
  10  -5  -2   1065.95  113.19  0. 1.0000     0. 
  10   5   3   2609.62  159.58  0. 1.0000     0. 
  10  -5  -3   3015.07  176.99  0. 1.0000     0. 
  10   5   4   3383.48  181.98  0. 1.0000     0. 
  10  -5  -4   3610.35  190.64  0. 1.0000     0. 
  10   5   5   1770.34  126.35  0. 1.0000     0. 
  10  -5  -5   1641.38  120.86  0. 1.0000     0. 
  10   5   6    399.26   60.75  0. 1.0000     0. 
  10  -5  -6    339.95   58.25  0. 1.0000     0. 
  10  -6   5    288.10   57.73  0. 1.0000     0. 
  10  -6   4    376.83   69.18  0. 1.0000     0. 
  10  -6   3    403.54   75.82  0. 1.0000     0. 
  10  -6   2    646.17   88.12  0. 1.0000     0. 
  10  -6   1   1499.96  118.19  0. 1.0000     0. 
  10  -6   1   1319.08  119.29  0. 1.0000     0. 
  10  -6   0    -83.74   52.20  0. 1.0000     0. 
  10  -6   0     39.13   46.09  0. 1.0000     0. 
  10  -6  -1   1434.99  121.28  0. 1.0000     0. 
  10  -6  -1   1130.12  106.49  0. 1.0000     0. 
  10   6   2    648.63   74.33  0. 1.0000     0. 
  10  -6  -2    664.59   86.02  0. 1.0000     0. 
  10   6   3    115.55   41.51  0. 1.0000     0. 
  10  -6  -3    213.55   54.31  0. 1.0000     0. 
  10   6   4    294.71   54.63  0. 1.0000     0. 
  10  -6  -4    321.20   59.07  0. 1.0000     0. 
  10  -6  -5     49.94   34.22  0. 1.0000     0. 
  10  -7   3   1924.35  128.25  0. 1.0000     0. 
  10  -7   2   1537.88  120.68  0. 1.0000     0. 
  10  -7   1    585.27   78.30  0. 1.0000     0. 
  10  -7   0   1453.00  112.36  0. 1.0000     0. 
  10  -7   0    954.44   96.43  0. 1.0000     0. 
  10  -7  -1    781.95   85.09  0. 1.0000     0. 
  10  -7  -2   1633.55  118.63  0. 1.0000     0. 
  10  -7  -3   2282.44  136.63  0. 1.0000     0. 
-512 
#   6546 reflections output 
;
# end of ARCHIVE-HKL.CIF 
_chemical_name_systematic        'Dimer 2d'
####################################################################### 
# 
# This file contains crystal structure data downloaded from the 
# Cambridge Structural Database (CSD) hosted by the Cambridge 
# Crystallographic Data Centre (CCDC).
# 
# Full information about CCDC data access policies and citation 
# guidelines are available at http://www.ccdc.cam.ac.uk/access/V1 
# 
# Audit and citation data items may have been added by the CCDC. 
# Please retain this information to preserve the provenance of 
# this file and to allow appropriate attribution of the data. 
# 
#######################################################################

data_I_CCDC1
_database_code_depnum_ccdc_archive 'CCDC 2057484'
loop_
_audit_author_name
_audit_author_address
'Peter Knipe'
;Queens University, Belfast
United Kingdom
;
_audit_update_record             
;
2021-01-20 deposited with the CCDC.	2021-11-03 downloaded from the CCDC.
;

_exptl_special_details           
; 
 The crystal was 
placed in the cold stream of an Oxford 
Cryosystems open-flow nitrogen cryostat (Cosier & 
Glazer, 1986) with a nominal stability of 0.1K. 
 
Cosier, J. & Glazer, A.M., 1986. J. Appl. Cryst. 105-107. 
;
_refine_special_details          
; 
? 
;
#--------------------------------------------------------------- 
# _oxford_ data items, April 2010: 
# There is some uncertainty about the correct way of forming local data 
# names, e.g. 

# _atom_site_special_shape_oxford 
# or 
# _oxford_atom_site_special_shape 

# see: 
# http://www.iucr.org/resources/cif/spec/version1.1/semantics#namespace 

# A reserved prefix, e.g. foo, must be used in the following way 
# " If the data file contains items defined in a DDL1 dictionary, the 
# local data names assigned under the reserved prefix must contain it as 
# their first component, e.g. _foo_atom_site_my_item. " 

# However, this seems to say the opposite: 
# http://www.iucr.org/__data/iucr/cif/standard/cifstd8.html 

# According to advice from the IUCr, CRYSTALS is correct 
#--------------------------------------------------------------- 
# End of 'script/refcif.dat' 
#end of refcif 
_cell_length_a                   12.05260(10)
_cell_length_b                   12.05260(10)
_cell_length_c                   37.0309(5)
_cell_angle_alpha                90
_cell_angle_beta                 90
_cell_angle_gamma                90
_cell_volume                     5379.30(12)

_symmetry_cell_setting           tetragonal
_symmetry_space_group_name_H-M   'P 41 21 2 '
_symmetry_space_group_name_Hall  'P 4abw 2nw'
loop_
_symmetry_equiv_pos_as_xyz
x,y,z
-y+1/2,x+1/2,z+1/4
-x,-y,z+1/2
y+1/2,-x+1/2,z+3/4
-x+1/2,y+1/2,-z+1/4
y,x,-z
x+1/2,-y+1/2,-z+3/4
-y,-x,-z+1/2

loop_
_atom_type_symbol
_atom_type_scat_dispersion_real
_atom_type_scat_dispersion_imag
_atom_type_scat_Cromer_Mann_a1
_atom_type_scat_Cromer_Mann_b1
_atom_type_scat_Cromer_Mann_a2
_atom_type_scat_Cromer_Mann_b2
_atom_type_scat_Cromer_Mann_a3
_atom_type_scat_Cromer_Mann_b3
_atom_type_scat_Cromer_Mann_a4
_atom_type_scat_Cromer_Mann_b4
_atom_type_scat_Cromer_Mann_c
_atom_type_scat_source
C 0.0181 0.0091 2.3100 20.8439 1.0200 10.2075 1.5886 0.5687 0.8650 51.6512
0.2156 'International Tables Vol C 4.2.6.8 and 6.1.1.4'
H 0.0000 0.0000 0.4930 10.5109 0.3229 26.1257 0.1402 3.1424 0.0408 57.7998
0.0030 'International Tables Vol C 4.2.6.8 and 6.1.1.4'
O 0.0492 0.0322 3.0485 13.2771 2.2868 5.7011 1.5463 0.3239 0.8670 32.9089
0.2508 'International Tables Vol C 4.2.6.8 and 6.1.1.4'
N 0.0311 0.0180 12.2126 0.0057 3.1322 9.8933 2.0125 28.9975 1.1663 0.5826
-11.5290 'International Tables Vol C 4.2.6.8 and 6.1.1.4'
Cl 0.3639 0.7018 11.4604 0.0104 7.1964 1.1662 6.2556 18.5194 1.6455 47.7784
-9.5574 'International Tables Vol C 4.2.6.8 and 6.1.1.4'


_cell_formula_units_Z            8

# Given Formula = C1 H1 Cl1 N1 O1 
# Dc =      0.02 Fooo =     39.00 Mu =      1.27 M =     78.48
# Found Formula = C200 H272 Cl8 N64 O16 
# Dc =      1.27 FOOO =   2184.00 Mu =     15.62 M =   4112.40

_chemical_formula_sum            'C25 H34 Cl N8 O2'
_chemical_formula_moiety         'C25 H34 Cl N8 O2'
_chemical_compound_source        synthesis
_chemical_formula_weight         514.05


_cell_measurement_reflns_used    14408
_cell_measurement_theta_min      5
_cell_measurement_theta_max      71
_cell_measurement_temperature    100

_exptl_crystal_description       blocks
_exptl_crystal_colour            clear_pale_colourless
_exptl_crystal_size_min          0.500
_exptl_crystal_size_mid          0.500
_exptl_crystal_size_max          0.600

_exptl_crystal_density_diffrn    1.269
_exptl_crystal_density_meas      ?
_exptl_crystal_density_method    'not measured'
# Non-dispersive F(000): 
_exptl_crystal_F_000             2184
_exptl_absorpt_coefficient_mu    1.562

# Sheldrick geometric approximatio 0.46 0.39 
_exptl_absorpt_correction_type   multi-scan
_exptl_absorpt_process_details   
; 
 CrysAlisPro (Rigaku Oxford Diffraction, 2017) 
;
_exptl_absorpt_correction_T_min  0.26
_exptl_absorpt_correction_T_max  0.39
_diffrn_measurement_device_type  'Oxford Diffraction SuperNova'
_diffrn_measurement_device       Area
_diffrn_radiation_monochromator  'focussing mirrors'
_diffrn_radiation_type           'Cu K\a'
_diffrn_radiation_wavelength     1.54180
_diffrn_measurement_method       \w

# If a reference occurs more than once, delete the author 
# and date from subsequent references. 
_computing_data_collection       'SuperNova, (Oxford Diffraction, 2010)'
_computing_cell_refinement       
; 
 CrysAlisPro (Rigaku Oxford Diffraction, 2017) 
;
_computing_data_reduction        
; 
 CrysAlisPro (Rigaku Oxford Diffraction, 2017) 
;
_computing_structure_solution    'Superflip (Palatinus & Chapuis, 2007)'
_computing_structure_refinement  'CRYSTALS (Betteridge et al., 2003)'
_computing_publication_material  'CRYSTALS (Betteridge et al., 2003)'
_computing_molecular_graphics    'CAMERON (Watkin et al., 1996)'

_diffrn_standards_interval_time  .
_diffrn_standards_interval_count .
_diffrn_standards_number         0
_diffrn_standards_decay_%        ?

_diffrn_ambient_temperature      100
_diffrn_ambient_pressure         100
_diffrn_reflns_number            22811
_reflns_number_total             5157
_diffrn_reflns_av_R_equivalents  0.031
# Number of reflections without Friedels Law is 5157 
# Number of reflections with Friedels Law is 3056 
# Theoretical number of reflections is about 2611 


_diffrn_reflns_theta_min         3.857
_diffrn_reflns_theta_max         71.274
_diffrn_measured_fraction_theta_max 0.991

_diffrn_reflns_theta_full        69.848
_diffrn_measured_fraction_theta_full 0.996


_diffrn_reflns_limit_h_min       -14
_diffrn_reflns_limit_h_max       14
_diffrn_reflns_limit_k_min       -9
_diffrn_reflns_limit_k_max       14
_diffrn_reflns_limit_l_min       -45
_diffrn_reflns_limit_l_max       35
_reflns_limit_h_min              -9
_reflns_limit_h_max              10
_reflns_limit_k_min              0
_reflns_limit_k_max              14
_reflns_limit_l_min              0
_reflns_limit_l_max              45

_oxford_diffrn_Wilson_B_factor   2.89
_oxford_diffrn_Wilson_scale      0.00

_atom_sites_solution_primary     other #heavy,direct,difmap,geom,iterative
# _atom_sites_solution_secondary  difmap
_atom_sites_solution_hydrogens   difmap

_refine_diff_density_min         -0.22
_refine_diff_density_max         0.34


# The current dictionary definitions do not cover the 
# situation where the reflections used for refinement were 
# selected by a user-defined sigma threshold 


# The values actually used during refinement 
_oxford_refine_reflns_threshold_expression_ref I>-3.0\s(I)
_refine_ls_number_restraints     0
_refine_ls_number_parameters     334
_refine_ls_number_reflns         5135
_oxford_refine_ls_R_factor_ref   0.0442
_refine_ls_wR_factor_ref         0.0581
_refine_ls_goodness_of_fit_ref   1.1707
_refine_ls_shift/su_max          0.0006647
_refine_ls_shift/su_mean         0.0000512


# The values computed with all filters except I/sigma 
_oxford_reflns_number_all        5135
_refine_ls_R_factor_all          0.0442
_refine_ls_wR_factor_all         0.0581

# The values computed with a 2 sigma cutoff - a la SHELX 
_reflns_threshold_expression     I>2.0\s(I)
_reflns_number_gt                4956
_refine_ls_R_factor_gt           0.0426
_refine_ls_wR_factor_gt          0.0576

# For an explanation, see Cooper & Watkin, Acta Cryst. (2016). B72, 661--683 
_oxford_Hooft_y                  0.026(4) # for 2064 Friedel pairs 
_oxford_Bijvoet_difference       0.032(5) # for 2064 Friedel pairs 
# (Similar to the Parsons(q).) 
_oxford_refined_Flack_x          0.02(2) # for 2101 Friedel pairs 
_refine_ls_abs_structure_Flack   0.032(5)
_refine_ls_abs_structure_details 
; 
 Parsons, Flack & Wagner (2013), 
 2064 Friedel Pairs 
;

# choose from: 
# rm (reference molecule of known chirality), 
# ad (anomolous dispersion - Flack), rmad (rm and ad), 
# syn (from synthesis), unk (unknown) or . (not applicable). 
_chemical_absolute_configuration ad


_refine_ls_structure_factor_coef Fsqd
_refine_ls_matrix_type           full
_refine_ls_hydrogen_treatment    constr #undef, noref, refall,
# refxyz, refU, constr or mixed
_refine_ls_weighting_scheme      calc
_refine_ls_weighting_details     
;
 Method, part 1, Chebychev polynomial, (Watkin, 1994, Prince, 1982) 
 [weight] = 1.0/[A~0~*T~0~(x)+A~1~*T~1~(x) ... +A~n-1~]*T~n-1~(x)] 
 where A~i~ are the Chebychev coefficients listed below and x= Fcalc/Fmax 
 Method = Robust Weighting (Prince, 1982) 
 W = [weight] * [1-(deltaF/6*sigmaF)^2^]^2^ 
 A~i~ are: 
 484. 595. 249. 
;

# Uequiv = arithmetic mean of Ui i.e. Ueqiv = (U1+U2+U3)/3

# Replace last . with number of unfound hydrogen atoms attached to an atom.

# ..._refinement_flags_... 
# . no refinement constraints           S special position constraint on site
# G rigid group refinement of site      R riding atom
# D distance or angle restraint on site T thermal displacement constraints
# U Uiso or Uij restraint (rigid bond)  P partial occupancy constraint


loop_
_atom_site_label
_atom_site_type_symbol
_atom_site_fract_x
_atom_site_fract_y
_atom_site_fract_z
_atom_site_U_iso_or_equiv
_atom_site_occupancy
_atom_site_adp_type
_atom_site_refinement_flags_posn
_atom_site_refinement_flags_adp
_atom_site_refinement_flags_occupancy
_atom_site_disorder_assembly
_atom_site_disorder_group
_atom_site_attached_hydrogens
Cl1 Cl 0.24558(6) 0.23991(6) 0.43355(2) 0.0511 1.0000 Uani . . . . . .
C2 C 0.3578(2) 0.2231(2) 0.46258(7) 0.0310 1.0000 Uani . . . . . .
N3 N 0.35753(19) 0.12945(19) 0.48158(6) 0.0404 1.0000 Uani . . . . . .
C4 C 0.4460(2) 0.1189(2) 0.50282(8) 0.0443 1.0000 Uani . . . . . .
N5 N 0.53130(18) 0.18787(17) 0.50672(6) 0.0339 1.0000 Uani . . . . . .
C6 C 0.52675(19) 0.28068(19) 0.48685(6) 0.0253 1.0000 Uani . . . . . .
C7 C 0.4381(2) 0.3029(2) 0.46336(7) 0.0299 1.0000 Uani . . . . . .
N8 N 0.61681(16) 0.35073(15) 0.49126(5) 0.0247 1.0000 Uani . . . . . .
C9 C 0.71634(18) 0.31837(17) 0.51216(6) 0.0209 1.0000 Uani . . . . . .
C10 C 0.7738(2) 0.43051(18) 0.51736(6) 0.0225 1.0000 Uani . . . . . .
N11 N 0.72603(16) 0.49824(15) 0.48853(5) 0.0214 1.0000 Uani . . . . . .
C12 C 0.6273(2) 0.4557(2) 0.47629(6) 0.0262 1.0000 Uani . . . . . .
O13 O 0.56082(14) 0.50040(14) 0.45620(5) 0.0371 1.0000 Uani . . . . . .
C14 C 0.77592(19) 0.59730(18) 0.47714(6) 0.0203 1.0000 Uani . . . . . .
N15 N 0.87347(15) 0.61728(15) 0.49348(5) 0.0234 1.0000 Uani . . . . . .
C16 C 0.9221(2) 0.7111(2) 0.48309(6) 0.0296 1.0000 Uani . . . . . .
N17 N 0.88555(16) 0.78693(16) 0.45975(5) 0.0265 1.0000 Uani . . . . . .
C18 C 0.78702(18) 0.76463(18) 0.44463(6) 0.0213 1.0000 Uani . . . . . .
C19 C 0.72838(19) 0.66733(17) 0.45178(6) 0.0201 1.0000 Uani . . . . . .
N20 N 0.74688(16) 0.84722(14) 0.42247(5) 0.0210 1.0000 Uani . . . . . .
C21 C 0.6411(2) 0.8501(2) 0.40635(6) 0.0233 1.0000 Uani . . . . . .
O22 O 0.57984(13) 0.77021(13) 0.40287(4) 0.0269 1.0000 Uani . . . . . .
N23 N 0.62214(17) 0.95549(17) 0.39561(5) 0.0265 1.0000 Uani . . . . . .
C24 C 0.5176(2) 0.9907(2) 0.37797(7) 0.0273 1.0000 Uani . . . . . .
C25 C 0.5071(3) 0.9318(3) 0.34179(7) 0.0506 1.0000 Uani . . . . . .
C26 C 0.4174(3) 0.9604(3) 0.40161(8) 0.0587 1.0000 Uani . . . . . .
C27 C 0.5188(3) 1.1162(2) 0.37256(9) 0.0530 1.0000 Uani . . . . . .
C28 C 0.7101(2) 1.03074(19) 0.40681(6) 0.0258 1.0000 Uani . . . . . .
C29 C 0.8059(2) 0.95268(19) 0.41734(6) 0.0226 1.0000 Uani . . . . . .
C30 C 0.8982(2) 0.9414(2) 0.38879(6) 0.0261 1.0000 Uani . . . . . .
C31 C 0.8538(2) 0.9106(2) 0.35107(6) 0.0334 1.0000 Uani . . . . . .
C32 C 0.9668(2) 1.0484(2) 0.38679(7) 0.0349 1.0000 Uani . . . . . .
C33 C 0.78731(19) 0.23221(19) 0.49190(6) 0.0276 1.0000 Uani . . . . . .
C34 C 0.8299(3) 0.2750(2) 0.45569(7) 0.0496 1.0000 Uani . . . . . .
C35 C 0.8828(2) 0.1933(2) 0.51730(8) 0.0397 1.0000 Uani . . . . . .
C1 C 0.9609(4) 0.1075(4) 0.50437(14) 0.0342 0.5000 Uani . . . . . .
C36 C 0.8577(5) 0.1628(4) 0.55222(17) 0.0490 0.5000 Uani . . . . . .
H41 H 0.4507 0.0523 0.5165 0.0530 1.0000 Uiso R . . . . .
H71 H 0.4359 0.3664 0.4496 0.0350 1.0000 Uiso R . . . . .
H91 H 0.6896 0.2880 0.5348 0.0245 1.0000 Uiso R . . . . .
H102 H 0.7590 0.4657 0.5411 0.0250 1.0000 Uiso R . . . . .
H101 H 0.8559 0.4278 0.5136 0.0251 1.0000 Uiso R . . . . .
H161 H 0.9939 0.7289 0.4938 0.0348 1.0000 Uiso R . . . . .
H191 H 0.6583 0.6508 0.4413 0.0237 1.0000 Uiso R . . . . .
H252 H 0.4447 0.9572 0.3285 0.0754 1.0000 Uiso R . . . . .
H251 H 0.5719 0.9410 0.3273 0.0764 1.0000 Uiso R . . . . .
H253 H 0.4968 0.8517 0.3454 0.0757 1.0000 Uiso R . . . . .
H263 H 0.3511 0.9831 0.3891 0.0920 1.0000 Uiso R . . . . .
H261 H 0.4241 0.9952 0.4251 0.0929 1.0000 Uiso R . . . . .
H262 H 0.4144 0.8791 0.4034 0.0919 1.0000 Uiso R . . . . .
H271 H 0.4479 1.1416 0.3618 0.0779 1.0000 Uiso R . . . . .
H273 H 0.5304 1.1585 0.3953 0.0776 1.0000 Uiso R . . . . .
H272 H 0.5773 1.1350 0.3549 0.0766 1.0000 Uiso R . . . . .
H282 H 0.6857 1.0734 0.4280 0.0306 1.0000 Uiso R . . . . .
H281 H 0.7344 1.0786 0.3870 0.0298 1.0000 Uiso R . . . . .
H291 H 0.8358 0.9736 0.4407 0.0259 1.0000 Uiso R . . . . .
H301 H 0.9446 0.8776 0.3972 0.0299 1.0000 Uiso R . . . . .
H312 H 0.9149 0.8973 0.3349 0.0501 1.0000 Uiso R . . . . .
H313 H 0.8024 0.9699 0.3422 0.0493 1.0000 Uiso R . . . . .
H311 H 0.8094 0.8444 0.3538 0.0497 1.0000 Uiso R . . . . .
H323 H 1.0278 1.0374 0.3716 0.0510 1.0000 Uiso R . . . . .
H321 H 0.9959 1.0684 0.4110 0.0506 1.0000 Uiso R . . . . .
H322 H 0.9184 1.1102 0.3782 0.0510 1.0000 Uiso R . . . . .
H331 H 0.7379 0.1666 0.4874 0.0314 1.0000 Uiso R . . . . .
H341 H 0.8731 0.2194 0.4428 0.0745 1.0000 Uiso R . . . . .
H343 H 0.8725 0.3424 0.4593 0.0739 1.0000 Uiso R . . . . .
H342 H 0.7676 0.2968 0.4405 0.0729 1.0000 Uiso R . . . . .
H12 H 1.0157 0.0813 0.5211 0.0624 0.5000 Uiso R . . . . .
H11 H 0.9495 0.0790 0.4799 0.0634 0.5000 Uiso R . . . . .
H14 H 0.9357 0.0320 0.5048 0.0623 0.5000 Uiso R . . . . .
H361 H 0.9279 0.1407 0.5622 0.0834 0.5000 Uiso R . . . . .
H362 H 0.8271 0.2256 0.5643 0.0832 0.5000 Uiso R . . . . .
H363 H 0.8057 0.1025 0.5502 0.0835 0.5000 Uiso R . . . . .
H13 H 1.0203 0.1439 0.4898 0.0653 1.0000 Uiso R . . . . .
loop_
_atom_site_aniso_label
_atom_site_aniso_U_11
_atom_site_aniso_U_22
_atom_site_aniso_U_33
_atom_site_aniso_U_23
_atom_site_aniso_U_13
_atom_site_aniso_U_12
Cl1 0.0358(4) 0.0493(4) 0.0683(4) 0.0091(4) -0.0243(4) -0.0137(3)
C2 0.0260(13) 0.0325(15) 0.0346(14) -0.0004(12) -0.0076(11) -0.0036(11)
N3 0.0369(14) 0.0336(13) 0.0507(14) 0.0070(12) -0.0101(12) -0.0150(11)
C4 0.0519(19) 0.0312(15) 0.0500(18) 0.0167(14) -0.0127(16) -0.0161(14)
N5 0.0378(13) 0.0248(11) 0.0389(13) 0.0097(10) -0.0072(11) -0.0121(10)
C6 0.0245(13) 0.0242(13) 0.0271(13) 0.0012(10) -0.0017(10) -0.0025(10)
C7 0.0322(15) 0.0252(13) 0.0323(14) 0.0049(11) -0.0033(12) -0.0040(11)
N8 0.0251(11) 0.0190(10) 0.0301(11) 0.0063(9) -0.0082(9) -0.0053(8)
C9 0.0250(13) 0.0197(11) 0.0181(11) 0.0040(9) -0.0032(10) -0.0018(10)
C10 0.0258(13) 0.0191(12) 0.0225(12) 0.0014(10) -0.0055(10) -0.0003(10)
N11 0.0229(11) 0.0165(9) 0.0246(10) 0.0044(8) -0.0060(8) -0.0017(8)
C12 0.0270(13) 0.0203(12) 0.0313(13) 0.0034(11) -0.0058(11) -0.0031(11)
O13 0.0343(10) 0.0273(10) 0.0496(12) 0.0168(9) -0.0219(9) -0.0107(8)
C14 0.0213(12) 0.0164(11) 0.0232(11) -0.0014(9) 0.0008(10) 0.0000(9)
N15 0.0212(10) 0.0214(10) 0.0275(11) 0.0041(9) -0.0045(9) -0.0027(8)
C16 0.0270(13) 0.0313(14) 0.0306(13) 0.0018(11) -0.0085(11) -0.0059(11)
N17 0.0238(11) 0.0277(11) 0.0280(11) 0.0061(9) -0.0061(9) -0.0069(9)
C18 0.0246(12) 0.0198(12) 0.0195(11) 0.0005(10) -0.0002(9) 0.0011(10)
C19 0.0202(12) 0.0194(11) 0.0206(11) 0.0019(9) -0.0027(10) 0.0001(9)
N20 0.0218(10) 0.0179(9) 0.0234(10) 0.0028(8) -0.0024(9) -0.0057(9)
C21 0.0266(14) 0.0255(14) 0.0178(11) 0.0008(10) 0.0017(10) -0.0023(11)
O22 0.0259(9) 0.0209(9) 0.0339(9) 0.0063(8) -0.0058(7) -0.0070(7)
N23 0.0285(12) 0.0196(10) 0.0315(12) 0.0025(9) -0.0077(9) -0.0040(9)
C24 0.0252(13) 0.0270(14) 0.0295(13) 0.0076(11) 0.0006(11) 0.0020(11)
C25 0.056(2) 0.059(2) 0.0374(17) 0.0013(15) -0.0218(15) 0.0139(17)
C26 0.0434(19) 0.060(2) 0.073(2) 0.0360(19) 0.0221(18) 0.0203(17)
C27 0.0477(19) 0.0330(16) 0.078(2) 0.0173(17) -0.0217(18) 0.0006(15)
C28 0.0316(14) 0.0181(12) 0.0276(13) -0.0000(10) -0.0009(11) -0.0037(10)
C29 0.0301(14) 0.0177(12) 0.0201(12) 0.0005(10) -0.0020(10) -0.0054(10)
C30 0.0272(13) 0.0219(13) 0.0291(13) 0.0017(11) 0.0025(11) -0.0041(11)
C31 0.0370(16) 0.0379(16) 0.0253(13) -0.0026(12) 0.0084(12) -0.0037(12)
C32 0.0354(16) 0.0326(15) 0.0367(15) 0.0030(12) 0.0043(12) -0.0097(12)
C33 0.0346(14) 0.0164(12) 0.0317(13) -0.0010(10) -0.0008(11) -0.0030(10)
C34 0.080(2) 0.0309(16) 0.0375(16) -0.0049(13) 0.0259(16) -0.0022(15)
C35 0.0252(14) 0.0266(14) 0.067(2) -0.0027(14) -0.0069(14) 0.0057(11)
C1 0.037(3) 0.028(3) 0.038(3) -0.001(2) 0.004(3) -0.008(2)
C36 0.049(4) 0.023(3) 0.076(5) 0.001(3) -0.034(3) 0.004(3)

_refine_ls_extinction_method     None
_oxford_refine_ls_scale          3.320(15)
loop_
_geom_bond_atom_site_label_1
_geom_bond_site_symmetry_1
_geom_bond_atom_site_label_2
_geom_bond_site_symmetry_2
_geom_bond_distance
_geom_bond_publ_flag
Cl1 . C2 . 1.740(2) yes
C2 . N3 . 1.330(3) yes
C2 . C7 . 1.365(3) yes
N3 . C4 . 1.331(3) yes
C4 . N5 . 1.330(3) yes
C4 . H41 . 0.951 no
N5 . C6 . 1.340(3) yes
C6 . C7 . 1.403(3) yes
C6 . N8 . 1.385(3) yes
C7 . H71 . 0.920 no
N8 . C9 . 1.480(3) yes
N8 . C12 . 1.387(3) yes
C9 . C10 . 1.531(3) yes
C9 . C33 . 1.540(3) yes
C9 . H91 . 0.972 no
C10 . N11 . 1.462(3) yes
C10 . H102 . 0.993 no
C10 . H101 . 0.999 no
N11 . C12 . 1.373(3) yes
N11 . C14 . 1.402(3) yes
C12 . O13 . 1.219(3) yes
C14 . N15 . 1.344(3) yes
C14 . C19 . 1.386(3) yes
N15 . C16 . 1.331(3) yes
C16 . N17 . 1.333(3) yes
C16 . H161 . 0.976 no
N17 . C18 . 1.340(3) yes
C18 . C19 . 1.395(3) yes
C18 . N20 . 1.378(3) yes
C19 . H191 . 0.951 no
N20 . C21 . 1.408(3) yes
N20 . C29 . 1.469(3) yes
C21 . O22 . 1.220(3) yes
C21 . N23 . 1.351(3) yes
N23 . C24 . 1.482(3) yes
N23 . C28 . 1.456(3) yes
C24 . C25 . 1.522(4) yes
C24 . C26 . 1.535(3) yes
C24 . C27 . 1.526(3) yes
C25 . H252 . 0.950 no
C25 . H251 . 0.954 no
C25 . H253 . 0.984 no
C26 . H263 . 0.963 no
C26 . H261 . 0.969 no
C26 . H262 . 0.983 no
C27 . H271 . 0.993 no
C27 . H273 . 0.993 no
C27 . H272 . 0.987 no
C28 . C29 . 1.539(3) yes
C28 . H282 . 0.984 no
C28 . H281 . 0.978 no
C29 . C30 . 1.541(3) yes
C29 . H291 . 0.971 no
C30 . C31 . 1.541(3) yes
C30 . C32 . 1.534(3) yes
C30 . H301 . 1.000 no
C31 . H312 . 0.961 no
C31 . H313 . 1.001 no
C31 . H311 . 0.965 no
C32 . H323 . 0.935 no
C32 . H321 . 0.994 no
C32 . H322 . 0.999 no
C33 . C34 . 1.526(3) yes
C33 . C35 . 1.559(3) yes
C33 . H331 . 1.004 no
C34 . H341 . 0.974 no
C34 . H343 . 0.970 no
C34 . H342 . 0.975 no
C35 . C1 . 1.477(5) yes
C35 . C36 . 1.379(6) yes
C1 . H12 . 0.960 no
C1 . H11 . 0.978 no
C1 . H14 . 0.960 no
C1 . H13 . 0.998 no
C36 . H361 . 0.961 no
C36 . H362 . 0.953 no
C36 . H363 . 0.962 no
loop_
_geom_angle_atom_site_label_1
_geom_angle_site_symmetry_1
_geom_angle_atom_site_label_2
_geom_angle_site_symmetry_2
_geom_angle_atom_site_label_3
_geom_angle_site_symmetry_3
_geom_angle
_geom_angle_publ_flag
Cl1 . C2 . N3 . 115.07(19) yes
Cl1 . C2 . C7 . 118.9(2) yes
N3 . C2 . C7 . 126.0(2) yes
C2 . N3 . C4 . 113.0(2) yes
N3 . C4 . N5 . 128.6(3) yes
N3 . C4 . H41 . 116.3 no
N5 . C4 . H41 . 115.1 no
C4 . N5 . C6 . 115.5(2) yes
N5 . C6 . C7 . 122.1(2) yes
N5 . C6 . N8 . 114.3(2) yes
C7 . C6 . N8 . 123.6(2) yes
C6 . C7 . C2 . 114.8(2) yes
C6 . C7 . H71 . 121.6 no
C2 . C7 . H71 . 123.7 no
C6 . N8 . C9 . 122.45(18) yes
C6 . N8 . C12 . 125.5(2) yes
C9 . N8 . C12 . 112.05(18) yes
N8 . C9 . C10 . 101.54(17) yes
N8 . C9 . C33 . 111.92(17) yes
C10 . C9 . C33 . 113.90(19) yes
N8 . C9 . H91 . 106.4 no
C10 . C9 . H91 . 112.0 no
C33 . C9 . H91 . 110.6 no
C9 . C10 . N11 . 102.85(17) yes
C9 . C10 . H102 . 114.0 no
N11 . C10 . H102 . 109.7 no
C9 . C10 . H101 . 113.7 no
N11 . C10 . H101 . 107.8 no
H102 . C10 . H101 . 108.5 no
C10 . N11 . C12 . 111.99(18) yes
C10 . N11 . C14 . 121.74(18) yes
C12 . N11 . C14 . 126.18(18) yes
N8 . C12 . N11 . 106.71(19) yes
N8 . C12 . O13 . 125.9(2) yes
N11 . C12 . O13 . 127.4(2) yes
N11 . C14 . N15 . 113.09(18) yes
N11 . C14 . C19 . 123.0(2) yes
N15 . C14 . C19 . 123.9(2) yes
C14 . N15 . C16 . 114.02(19) yes
N15 . C16 . N17 . 128.7(2) yes
N15 . C16 . H161 . 117.4 no
N17 . C16 . H161 . 113.9 no
C16 . N17 . C18 . 115.2(2) yes
N17 . C18 . C19 . 122.6(2) yes
N17 . C18 . N20 . 114.53(19) yes
C19 . C18 . N20 . 122.86(19) yes
C18 . C19 . C14 . 115.5(2) yes
C18 . C19 . H191 . 123.3 no
C14 . C19 . H191 . 121.1 no
C18 . N20 . C21 . 126.02(18) yes
C18 . N20 . C29 . 122.15(18) yes
C21 . N20 . C29 . 111.25(18) yes
N20 . C21 . O22 . 125.0(2) yes
N20 . C21 . N23 . 107.5(2) yes
O22 . C21 . N23 . 127.5(2) yes
C21 . N23 . C24 . 122.9(2) yes
C21 . N23 . C28 . 112.3(2) yes
C24 . N23 . C28 . 124.5(2) yes
N23 . C24 . C25 . 109.0(2) yes
N23 . C24 . C26 . 110.4(2) yes
C25 . C24 . C26 . 109.0(2) yes
N23 . C24 . C27 . 109.5(2) yes
C25 . C24 . C27 . 110.3(2) yes
C26 . C24 . C27 . 108.6(2) yes
C24 . C25 . H252 . 111.9 no
C24 . C25 . H251 . 111.9 no
H252 . C25 . H251 . 108.6 no
C24 . C25 . H253 . 110.4 no
H252 . C25 . H253 . 106.7 no
H251 . C25 . H253 . 107.1 no
C24 . C26 . H263 . 108.1 no
C24 . C26 . H261 . 110.1 no
H263 . C26 . H261 . 112.1 no
C24 . C26 . H262 . 107.8 no
H263 . C26 . H262 . 106.6 no
H261 . C26 . H262 . 111.9 no
C24 . C27 . H271 . 110.5 no
C24 . C27 . H273 . 113.5 no
H271 . C27 . H273 . 107.7 no
C24 . C27 . H272 . 108.8 no
H271 . C27 . H272 . 106.1 no
H273 . C27 . H272 . 110.0 no
N23 . C28 . C29 . 103.75(19) yes
N23 . C28 . H282 . 109.6 no
C29 . C28 . H282 . 109.9 no
N23 . C28 . H281 . 111.8 no
C29 . C28 . H281 . 109.1 no
H282 . C28 . H281 . 112.3 no
C28 . C29 . N20 . 101.46(18) yes
C28 . C29 . C30 . 114.9(2) yes
N20 . C29 . C30 . 111.22(19) yes
C28 . C29 . H291 . 110.2 no
N20 . C29 . H291 . 106.8 no
C30 . C29 . H291 . 111.6 no
C29 . C30 . C31 . 113.1(2) yes
C29 . C30 . C32 . 110.4(2) yes
C31 . C30 . C32 . 110.2(2) yes
C29 . C30 . H301 . 105.0 no
C31 . C30 . H301 . 106.8 no
C32 . C30 . H301 . 111.1 no
C30 . C31 . H312 . 109.7 no
C30 . C31 . H313 . 109.8 no
H312 . C31 . H313 . 112.9 no
C30 . C31 . H311 . 107.2 no
H312 . C31 . H311 . 110.7 no
H313 . C31 . H311 . 106.4 no
C30 . C32 . H323 . 109.5 no
C30 . C32 . H321 . 110.6 no
H323 . C32 . H321 . 107.5 no
C30 . C32 . H322 . 109.1 no
H323 . C32 . H322 . 111.9 no
H321 . C32 . H322 . 108.3 no
C9 . C33 . C34 . 112.78(19) yes
C9 . C33 . C35 . 108.60(18) yes
C34 . C33 . C35 . 112.5(2) yes
C9 . C33 . H331 . 106.4 no
C34 . C33 . H331 . 108.6 no
C35 . C33 . H331 . 107.6 no
C33 . C34 . H341 . 112.3 no
C33 . C34 . H343 . 109.9 no
H341 . C34 . H343 . 111.1 no
C33 . C34 . H342 . 109.9 no
H341 . C34 . H342 . 108.3 no
H343 . C34 . H342 . 105.1 no
C33 . C35 . C1 . 119.0(3) yes
C33 . C35 . C36 . 118.9(3) yes
C1 . C35 . C36 . 104.9(4) yes
C35 . C1 . H12 . 117.3 no
C35 . C1 . H11 . 117.2 no
H12 . C1 . H11 . 125.3 no
C35 . C1 . H14 . 117.2 no
H12 . C1 . H14 . 84.0 no
H11 . C1 . H14 . 68.8 no
C35 . C1 . H13 . 108.9 no
H12 . C1 . H13 . 89.9 no
H11 . C1 . H13 . 75.8 no
H14 . C1 . H13 . 130.8 no
C35 . C36 . H361 . 103.9 no
C35 . C36 . H362 . 108.3 no
H361 . C36 . H362 . 112.4 no
C35 . C36 . H363 . 105.8 no
H361 . C36 . H363 . 113.2 no
H362 . C36 . H363 . 112.6 no
loop_
_geom_hbond_atom_site_label_D
_geom_hbond_site_symmetry_D
_geom_hbond_atom_site_label_H
_geom_hbond_site_symmetry_H
_geom_hbond_atom_site_label_A
_geom_hbond_site_symmetry_A
_geom_hbond_angle_DHA
_geom_hbond_distance_DH
_geom_hbond_distance_HA
_geom_hbond_distance_DA
_geom_hbond_publ_flag
C7 . H71 . O13 . 122 0.92 2.22 2.815(4) yes
C10 . H102 . O22 6_556 164 0.99 2.49 3.460(4) yes
C19 . H191 . O13 . 122 0.95 2.23 2.855(4) yes
C19 . H191 . O22 . 120 0.95 2.23 2.833(4) yes
C26 . H262 . O22 . 121 0.98 2.39 3.015(4) yes


_iucr_refine_instructions_details 
;
#
# Punched on 04/10/19 at 19:52:09
#
#LIST     12                                                                    
BLOCK SCALE X'S  U'S 
RIDE C   (   4,X'S) H   (  41,X'S) 
RIDE C   (   7,X'S) H   (  71,X'S) 
RIDE C   (   9,X'S) H   (  91,X'S) 
RIDE C   (  10,X'S) H   ( 102,X'S) H   ( 101,X'S) 
RIDE C   (  16,X'S) H   ( 161,X'S) 
RIDE C   (  19,X'S) H   ( 191,X'S) 
RIDE C   (  25,X'S) H   ( 252,X'S) H   ( 251,X'S) H   ( 253,X'S) 
RIDE C   (  26,X'S) H   ( 263,X'S) H   ( 261,X'S) H   ( 262,X'S) 
RIDE C   (  27,X'S) H   ( 271,X'S) H   ( 273,X'S) H   ( 272,X'S) 
RIDE C   (  28,X'S) H   ( 282,X'S) H   ( 281,X'S) 
RIDE C   (  29,X'S) H   ( 291,X'S) 
RIDE C   (  30,X'S) H   ( 301,X'S) 
RIDE C   (  31,X'S) H   ( 312,X'S) H   ( 313,X'S) H   ( 311,X'S) 
RIDE C   (  32,X'S) H   ( 323,X'S) H   ( 321,X'S) H   ( 322,X'S) 
RIDE C   (  33,X'S) H   ( 331,X'S) 
RIDE C   (  34,X'S) H   ( 341,X'S) H   ( 343,X'S) H   ( 342,X'S) 
REM TOO MANY H ATOMS ON C   (   1), - 4 
RIDE C   (   1,X'S) H   (  12,X'S) H   (  11,X'S) H   (  14,X'S) H   (  13,X'S) 
RIDE C   (  36,X'S) H   ( 361,X'S) H   ( 362,X'S) H   ( 363,X'S) 
END                                                                             
#
# Punched on 04/10/19 at 19:52:09
#
#LIST     16                                                                    
NO 
REM   HREST   START (DO NOT REMOVE THIS LINE) 
REM   HREST   END (DO NOT REMOVE THIS LINE) 
END                                                                             
;
# looking for ARCHIVE-HKL.CIF 

_iucr_refine_reflections_details 
; 
# An asterisk in column 34 indicates a format overflow 
# Data was input as F-squared 
   0   0  -5  194.63   29.04 
   0   0   5  118.72   17.42 
   0   0   6  570.27   34.78 
   0   0  -6   57.36   21.87 
   0   0  -7  172.47   36.81 
   0   0   7  183.14   26.45 
   0   0  -8 998815.   7710. 
   0   0   8 999999.   7612. 
   0   0   9  258.93   32.39 
   0   0  10  905.97   56.94 
   0   0  11  101.11   24.97 
   0   0  12 242549.   2032. 
   0   0  13   41.05   18.92 
   0   0  18   44.10   52.57 
   0   0  19   39.86   54.53 
   0   0  20 141620.   1769. 
   0   0  21  127.81   72.55 
   0   0  22 -117.14   95.86 
   0   0  23  -13.87  100.60 
   0   0  24 2537.18  267.79 
   0   0  25    1.22   98.58 
   0   0  26    5.49  113.92 
   0   0  26 1690.85  245.22 
   0   0  27    4.09  104.42 
   0   0  27  109.25   94.84 
   0   0  28 13444.6   689.2 
   0   0  28 13208.6   677.3 
   0   0 -28 14953.4   723.7 
   0   0  29  228.54  135.12 
   0   0  29   38.19   97.58 
   0   0 -29  -24.57  147.63 
   0   0 -29  229.42  126.78 
   0   0 -30  189.23  145.63 
   0   0 -30  182.55  170.36 
   0   0 -31  384.83  208.29 
   0   0 -32 16573.5   799.1 
   0   0 -33  355.48  222.34 
   0   0 -34  999.90  280.63 
   0   0 -35 -370.94  291.23 
   0   0 -36 80011.4  1753.4 
   0   0 -37  -13.52  238.57 
   0   0 -38 -137.22  225.89 
   0   0 -39  198.16  192.49 
   0   0 -40 6710.39  445.09 
   0   0 -41  488.40  216.69 
   0   0 -42  692.89  191.44 
   0   0 -43  514.46  180.26 
   0   1   0   53.25    9.21 
   0   1   0   -0.33    0.81 
   0   1  -1 97120.0   858.9 
   0  -1   2 167589.   1336. 
   0   1   2 163045.   1407. 
   0   1  -2 166899.   1403. 
   0   1  -3 7782.73  151.95 
   1   0   3 8022.55  169.95 
   0   1   3 8028.71  168.05 
  -1   0   4 60334.8   613.1 
   1   0   4 60726.6   673.2 
   1   0   4 61459.4   635.0 
   0   1  -4 62824.6   650.1 
   1   0   5 92709.9   949.6 
  -1   0   5 90235.3   858.7 
   1   0   5 92744.4   905.8 
   0   1  -5 92244.3   906.3 
   0   1   5 91698.0   940.0 
   0   1   6 240662.   2085. 
   1   0   6 236807.   2080. 
  -1   0   6 225825.   1994. 
   1   0   6 241029.   2131. 
   0   1  -6 239308.   2069. 
   1   0  -6 253782.   1888. 
   1   0   6 243676.   1976. 
   0   1   6 236759.   2107. 
   0   1  -7  635.77   60.75 
   0   1   7  576.22   64.21 
   1   0   7  669.14   51.18 
   1   0   7  404.52   51.60 
   0   1   7  550.33   65.32 
   1   0   7  411.72   61.24 
   1   0  -7  573.57   32.73 
  -1   0   7  721.08   54.22 
  -1   0   8 199333.   1769. 
   1   0   8 202402.   1887. 
   0   1   8 204866.   1857. 
   0   1  -8 203576.   1854. 
   0   1   8 204980.   1905. 
   1   0   8 208421.   1771. 
   0   1   9 7674.88  107.59 
   0   1   9 7979.39  221.07 
  -1   0   9 7838.59  190.73 
   0   1  -9 7861.12  221.96 
   1   0   9 7685.16  192.34 
   1   0   9 7974.17  237.11 
   0   1   9 8231.50  244.70 
   1   0  10 5513.71  210.10 
   1   0  10 5728.03  175.43 
  -1   0  10 5827.75  168.29 
   0   1  10 5784.20   99.99 
   0   1  10 5964.90  216.30 
   0   1 -10 5691.24  195.95 
   0   1  11 39014.5   573.2 
   1   0  11 39507.2   545.7 
   1   0  11 38976.2   637.3 
   0   1  11 38938.8   633.0 
  -1   0  11 38428.7   515.0 
   0   1 -11 39835.7   591.7 
   0   1  11 37176.0   378.4 
   0   1  12 49387.2   480.0 
   1   0  12 48862.8   767.1 
   0   1  12 51751.1   692.2 
   1   0  12 49246.4   662.6 
   0   1  12 50921.0   765.0 
  -1   0  12 48403.1   622.3 
   0   1 -12 50355.6   710.2 
   0   1  13 1498.37  107.08 
   1   0  13 1151.80  114.17 
   0   1  13 1349.56   55.49 
  -1   0  13 2144.92  109.34 
   1   0  13 1182.28   93.93 
   0   1  13  970.69  103.61 
   0   1 -13 1315.40  105.59 
  -1   0  13 1928.07  111.54 
   0   1 -14 3641.84  178.21 
   0   1  14 4869.02  194.06 
  -1   0  14 4347.03  171.41 
   0   1  14 3845.46  207.95 
   1   0  14 3576.37  205.11 
  -1   0  14 5030.60  173.09 
   1   0  14 3892.63  175.67 
   0   1  15 134163.   1597. 
   0   1 -15 140596.   1503. 
  -1   0  15 134295.   1356. 
   1   0  15 135525.   1632. 
   0   1  15 138848.   1443. 
   1   0  15 138023.   1465. 
  -1   0  15 135096.   1386. 
   0   1  16 13231.4   416.9 
  -1   0  16 13908.2   312.2 
   0   1 -16 14527.0   384.9 
   1   0  16 13824.3   364.7 
   1   0  17 30592.7   707.4 
   0   1  17 31641.5   749.7 
   1   0  17 32162.9   603.8 
   0   1  17 30849.6   683.4 
   1   0  18 7322.27  286.14 
   0   1  18 7009.03  357.44 
   1   0  18 6993.64  337.92 
   0   1  18 7078.77  322.62 
   1   0  18 6416.55  343.48 
   1   0  19 11841.4   481.9 
   0   1  19 12771.6   449.0 
   0   1  19 12651.0   497.2 
   1   0  19 12117.3   468.7 
   1   0  20 5838.56  339.26 
   0   1  20 5748.50  313.68 
   0   1  20 5783.96  350.44 
   1   0  20 5667.07  347.96 
   1   0  21 62318.6  1214.2 
   0   1  21 65603.4  1298.5 
   1   0  21 62224.1  1256.9 
   0   1  21 65487.6  1162.9 
   0   1  22 16387.8   646.2 
   0   1  22 16634.4   573.1 
   1   0  22 15654.4   618.5 
   1   0  22 15238.5   589.1 
  -1   0  23 4663.86  312.35 
   0   1  23 4364.18  343.89 
   0   1  23 4884.86  314.81 
   1   0  23 4303.95  326.08 
   1   0  23 4395.31  338.68 
   1   0  24 3438.32  312.21 
   1   0  24 4168.00  329.75 
   0   1  24 4334.65  351.82 
   0   1  25 1493.03  224.07 
   0  -1  25 1605.06  216.56 
   1   0  25 1640.04  220.76 
   1   0  25 1999.71  255.19 
   1   0  26 16195.2   714.1 
   0  -1  26 15865.1   684.8 
   0   1  26 17779.3   763.7 
   0  -1  26 15556.9   675.9 
  -1   0  26 17545.7   752.8 
   0   1  26 16200.1   735.1 
   1   0  26 15744.1   704.1 
   1   0  26 16642.0   703.0 
   0   1  27 1614.69  250.76 
   1   0  27 1829.19  261.14 
   0  -1  27 1502.75  222.16 
  -1   0  27 1775.08  258.67 
   1   0  27 1804.32  256.47 
   0  -1  27 1424.76  226.95 
   0  -1  27 1711.63  252.50 
   1   0  27 1849.99  268.26 
   0   1  27 1772.37  260.79 
  -1   0  28 15623.4   752.3 
   1   0  28 14529.7   717.0 
   0   1  28 15105.7   746.4 
   1   0  28 15038.7   716.3 
   0   1  28 14154.9   722.8 
   0  -1  28 15160.6   715.7 
   1   0  28 13806.9   695.7 
   0  -1  28 13285.0   661.4 
   0  -1  28 13965.2   672.2 
   0   1 -28 15894.2   747.9 
   0   1 -28 15649.9   747.4 
   0  -1 -28 14514.7   719.7 
  -1   0 -28 16248.0   731.8 
  -1   0 -28 16967.9   750.8 
   1   0 -28 15235.4   756.6 
   0  -1  29 41972.1  1226.4 
   0  -1  29 45825.6  1289.0 
   1   0  29 43074.1  1289.7 
   1   0  29 46269.8  1320.4 
   0  -1 -29 48972.2  1353.3 
  -1   0 -29 48249.7  1306.8 
   0   1 -29 49466.7  1356.6 
   0   1 -29 50515.1  1375.5 
  -1   0 -29 52648.5  1366.6 
   1   0 -29 47875.8  1378.3 
   1   0 -30 2792.68  350.57 
   0   1 -30 3289.46  370.14 
  -1   0 -30 3186.71  368.70 
  -1   0 -30 3253.75  347.98 
   0  -1 -30 3290.79  369.74 
   0   1 -30 3174.23  358.94 
   1   0 -31 12881.0   719.8 
   0  -1 -31 12735.9   695.3 
  -1   0 -31 14675.3   720.7 
   0   1 -31 12868.4   695.2 
  -1   0 -31 12878.4   688.1 
   0   1 -31 12476.8   690.7 
  -1   0 -32  215.09  157.23 
   0  -1 -32  248.75  201.57 
   1   0 -32   66.22  154.66 
   0   1 -32  393.39  209.42 
   0   1 -32  149.53  141.48 
  -1   0 -32 -236.04  241.74 
  -1   0 -33 4822.04  422.77 
   0   1 -33 4372.29  441.83 
   1   0 -33 3833.36  410.41 
  -1   0 -33 3513.61  383.08 
   0  -1 -33 4594.99  438.52 
   0   1 -33 4949.47  441.81 
  -1   0 -34 12862.6   688.2 
   0  -1 -34 13197.5   693.4 
   1   0 -34 13701.8   736.4 
   0   1 -34 14752.7   745.9 
   0   1 -35  -39.62  264.48 
  -1   0 -35  523.00  228.49 
   0  -1 -35  548.37  249.34 
  -1   0 -36 2314.06  320.34 
   0  -1 -36 2024.43  287.77 
   0   1 -36 2012.30  281.55 
   0  -1 -37  372.83  193.29 
   1   0 -37  914.65  192.99 
  -1   0 -37  574.89  228.38 
   1   0 -38  551.49  219.55 
   0   1 -38 1297.22  256.96 
   0  -1 -38  975.97  250.15 
  -1   0 -39 11605.8   584.8 
   0   1 -39 11471.0   593.1 
   1   0 -39 9630.48  539.12 
   0  -1 -39 11413.2   578.8 
   1   0 -40 2456.99  277.77 
   0  -1 -40 2801.32  312.60 
   0   1 -40 3125.83  320.82 
   0  -1 -41 2195.51  266.53 
   1   0 -41 1440.88  233.47 
   0   1 -41 2247.29  268.67 
  -1   0 -41 2383.32  284.38 
   0  -1 -42 1036.81  224.48 
   1   0 -42  434.03  176.19 
   0   1 -42  987.58  215.04 
   0  -1 -43  898.16  179.45 
   0   1 -43  947.60  183.59 
   1   0 -43  640.32  173.87 
   1   0 -44 1065.20  175.21 
  -1   1   0 31082.4   370.6 
  -1  -1   0 29899.3   373.1 
  -1   1   1 121024.   1023. 
  -1   1  -1 123228.   1076. 
  -1   1  -2 131655.   1054. 
  -1   1   2 129967.   1100. 
  -1   1  -2 132701.   1205. 
  -1   1   3 69025.3   614.1 
  -1   1  -3 69605.6   748.5 
  -1  -1   4 116566.   1119. 
  -1   1  -4 118917.   1156. 
  -1   1   4 120443.    973. 
   1  -1   4 117287.   1065. 
   1  -1   5 321361.   2729. 
   1  -1   5 327901.   2628. 
  -1   1  -5 320404.   2732. 
   1   1  -5 319841.   2600. 
   1   1  -6 614703.   4774. 
   1  -1   6 612054.   4832. 
  -1   1  -6 606631.   4935. 
   1  -1   6 614253.   4927. 
   1   1  -7 534468.   4203. 
   1  -1   7 531298.   4292. 
   1   1   7 532862.   4316. 
  -1   1  -7 531749.   4377. 
   1  -1   7 535723.   4383. 
   1   1   8 88706.5   995.0 
   1  -1   8 92036.4  1056.8 
   1   1  -8 90543.9   899.3 
  -1   1  -8 90301.0  1046.0 
   1   1  -9 345891.   2831. 
   1   1   9 341305.   2959. 
  -1   1  -9 343471.   3021. 
  -1   1  10 192280.   1855. 
   1   1 -10 194683.   1724. 
   1   1  10 195949.   1948. 
  -1   1 -10 190970.   1903. 
   1   1  10 192642.   1850. 
  -1   1  11 87235.0  1031.9 
   1   1  11 82964.1  1022.6 
   1   1  11 86595.1  1114.8 
  -1   1 -11 85732.4  1073.8 
   1   1 -11 85522.3   914.2 
   1   1  12 122284.   1466. 
   1   1  12 125411.   1370. 
  -1   1  12 121524.   1355. 
   1   1 -12 124487.   1238. 
  -1   1 -12 123871.   1411. 
  -1   1 -13 5764.98  244.23 
   1   1 -13 5951.31  193.42 
   1   1  13 5285.44  223.67 
   1   1  13 5514.98  261.61 
  -1   1  13 5692.24  226.40 
  -1  -1  14 1024.22   95.59 
  -1   1  14 1186.90  109.05 
   1  -1  14 1312.02   89.18 
   1   1  14  987.01  122.45 
   1   1 -14 1214.60   91.50 
  -1   1 -14 1343.22  124.00 
   1   1  14 1207.20  113.52 
  -1   1 -15 13653.6   404.6 
   1   1  15 14265.3   396.7 
   1   1  15 14138.3   456.6 
  -1  -1  15 13539.0   358.3 
  -1   1  15 13374.6   370.6 
   1   1 -15 14380.8   331.8 
   1  -1  15 13853.3   318.2 
  -1   1  16  162.07   53.45 
  -1  -1  16  152.20   49.43 
   1   1 -16  324.59   61.19 
   1   1  16   53.77   68.80 
   1   1  16  240.73   73.53 
   1  -1  16  118.31   40.91 
   1   1  17 62009.9   974.5 
   1  -1  17 63426.0  1077.1 
  -1  -1  17 63775.7   906.5 
   1   1  17 63179.0  1104.1 
   1   1  17 61543.7  1137.4 
  -1   1  17 62079.9   920.7 
   1   1  18 5280.51  321.35 
  -1  -1  18 5383.62  232.82 
   1   1  18 5675.11  321.21 
   1  -1  18 5172.58  299.16 
   1   1  18 5634.07  275.43 
   1   1  19 25824.5   719.2 
   1  -1  19 26351.1   707.0 
   1  -1  19 25873.1   676.0 
   1   1  19 26301.0   628.2 
   1   1  19 25056.6   737.1 
  -1   1  19 28093.6   722.3 
  -1  -1  19 26513.8   551.0 
   1   1  20  128.25   97.33 
   1   1  20   36.18   56.01 
   1   1  20  191.60   99.84 
   1  -1  20  268.05   76.53 
   1  -1  20   30.38   67.05 
   1   1  21  153.00   92.37 
  -1   1  21  108.59   78.07 
   1  -1  21  372.60   92.49 
   1  -1  21  212.53   93.45 
   1   1  21  178.42  105.95 
   1   1  22 10780.1   511.1 
   1   1  22 10638.0   528.7 
   1  -1  22 11307.0   505.4 
   1  -1  22 10819.8   484.1 
   1  -1  22 9879.06  497.36 
  -1   1  23 11781.7   522.1 
   1  -1  23 10358.6   501.3 
   1  -1  23 10874.8   539.5 
   1  -1  23 11110.4   506.9 
   1   1  23 10542.7   527.4 
   1   1  23 10844.1   549.5 
  -1   1  23 11165.0   550.8 
   1   1  24  446.97  135.73 
  -1   1  24   -9.58   79.62 
   1   1  24  204.87  108.86 
  -1   1  24   99.17   98.34 
   1  -1  24   45.13   80.28 
   1  -1  24  143.07  109.45 
   1  -1  24   70.99   82.43 
   1   1  25 7668.04  480.56 
  -1   1  25 7167.06  478.60 
   1  -1  25 6841.34  424.98 
   1   1  25 6925.63  465.50 
   1  -1  25 6767.43  455.09 
  -1   1  25 7731.54  448.26 
   1  -1  25 7426.74  455.53 
   1   1  26  329.17  131.15 
  -1   1  26  230.32  122.61 
   1  -1  26  259.01  128.33 
   1  -1  26  201.80  115.03 
   1  -1  26   85.17   89.77 
   1   1  26  305.32  145.80 
   1   1  27 33205.1  1083.0 
   1  -1  27 34020.6  1050.8 
   1  -1  27 32796.9  1004.6 
  -1   1  27 37124.2  1166.9 
   1  -1  27 33284.1  1070.9 
   1   1  27 33328.6  1097.2 
   1   1 -27 37968.4  1186.2 
  -1  -1 -27 37076.7  1092.2 
  -1   1 -27 34966.9  1063.7 
   1  -1 -27 35228.0  1138.5 
   1   1  28 7331.58  526.18 
   1   1  28 7821.57  538.39 
  -1  -1  28 7510.83  507.30 
   1  -1  28 8166.79  538.39 
   1  -1  28 7467.67  489.68 
  -1   1  28 9072.17  584.50 
   1   1 -28 8855.31  565.84 
   1   1 -28 7910.74  548.47 
  -1  -1 -28 8523.46  536.74 
   1  -1 -28 8078.55  551.75 
  -1   1 -28 8804.74  539.32 
  -1   1 -28 8475.36  549.61 
   1   1 -29  -67.48  161.23 
  -1   1 -29  115.94  117.79 
  -1  -1 -29  362.97  180.55 
   1   1 -29  537.21  195.04 
  -1   1 -29  281.93  184.98 
   1  -1 -29  -48.33  144.01 
  -1   1 -30 9860.19  602.16 
   1   1 -30 11604.7   666.4 
   1   1 -30 8788.30  595.88 
  -1   1 -30 10324.9   606.2 
  -1  -1 -30 10349.8   609.0 
   1  -1 -30 9202.44  604.32 
  -1  -1 -31  556.77  192.59 
   1  -1 -31 1249.29  240.71 
  -1   1 -31  981.22  246.19 
   1   1 -31 1318.12  268.96 
  -1   1 -31 1451.16  261.35 
   1  -1 -32 23478.9   957.3 
  -1   1 -32 24682.0   963.2 
  -1  -1 -32 23493.3   917.0 
  -1   1 -32 24447.5   938.4 
   1   1 -32 24666.9   993.3 
   1   1 -33 1305.72  273.80 
  -1   1 -33 1627.72  274.65 
  -1  -1 -33 1142.71  242.05 
  -1   1 -33 1112.59  246.72 
   1  -1 -33 1457.90  281.95 
   1   1 -34 1516.23  281.70 
  -1  -1 -34 1606.13  283.11 
  -1   1 -34 1835.61  284.08 
  -1   1 -34 1204.69  245.51 
   1  -1 -34 1540.58  282.71 
   1  -1 -35 1503.70  288.58 
  -1  -1 -35 1094.06  261.69 
   1   1 -35 1763.89  301.20 
  -1   1 -35 1135.89  258.15 
   1  -1 -36 5828.85  487.01 
   1   1 -36 5597.45  469.40 
  -1   1 -36 5889.50  473.49 
  -1  -1 -36 5327.86  451.05 
   1   1 -37 -170.27  214.21 
   1  -1 -37 -211.46  250.84 
  -1   1 -37  146.07  219.04 
  -1   1 -38  252.44  225.19 
   1  -1 -38 -279.65  280.44 
   1   1 -38 -225.56  242.57 
  -1  -1 -39 1840.74  320.07 
   1  -1 -39  508.46  197.63 
   1   1 -39  604.65  173.61 
  -1   1 -39 1642.14  288.92 
  -1   1 -40 5084.05  396.92 
   1   1 -40 4765.10  376.84 
  -1  -1 -40 5300.63  407.42 
   1  -1 -41 2064.66  248.30 
  -1   1 -41 2802.96  306.29 
  -1  -1 -41 3009.13  305.48 
   1   1 -41 1682.85  243.40 
   1   1 -42 2881.93  281.74 
   1  -1 -42 2777.65  269.51 
   1   1 -43 6859.21  364.47 
   1  -1 -43 6730.33  359.32 
   1   1 -44 1049.09  165.49 
   1  -1 -44  973.38  167.49 
   0   2   0 113326.    987. 
   0   2   0 117905.   1155. 
   0   2   1 30370.6   373.5 
   0   2  -1 31245.5   450.1 
   0   2  -2 13403.2   258.7 
   0   2  -2 14075.7   250.5 
   0   2  -3 5570.27  172.29 
   0   2   3   13.39   40.33 
   0   2   4 634310.   1952. 
   0   2  -4 637231.   1859. 
   0   2   5  777.74   86.43 
   0   2  -5  608.95   65.76 
   0  -2   5  628.17   54.87 
   0   2  -6 15869.4   313.3 
   2   0   6 16968.9   375.0 
   0   2   6 16474.3   346.3 
   0  -2   6 16734.3   270.8 
   0   2   7 59335.8   806.6 
   0  -2   7 60924.2   711.0 
   2   0   7 60859.2   840.7 
   0   2  -7 58525.5   762.2 
   2   0   8 664272.   2424. 
   2   0   8 664724.   2128. 
   0  -2   8 663134.   1971. 
   0   2  -8 665548.   2143. 
   2   0   9 8824.61  292.06 
   0   2   9 8949.15  277.80 
   0   2   9 8706.60  279.55 
   0   2  -9 8589.01  254.64 
   0   2  10 53263.7   684.4 
   2   0  10 52437.3   656.8 
   2   0  10 52888.2   737.9 
   0   2  10 51821.9   700.3 
   0   2  10 53586.6   735.9 
   0   2 -10 51351.3   640.7 
   2   0  11 57507.9   844.4 
   0   2  11 59580.2   855.5 
   2   0  11 59446.7   916.8 
   0   2  11 57985.0   879.9 
   2   0  11 57664.6   912.7 
   0   2  11 58762.4   915.7 
   0   2 -11 57671.3   820.8 
   2   0  12 27038.0   602.9 
   2   0  12 26410.8   549.5 
   0   2  12 26758.7   545.4 
   2   0  12 26326.6   591.7 
   0   2  12 27287.9   603.1 
   0   2 -12 27644.7   532.1 
   0   2  12 26432.2   571.8 
   0   2 -13 16078.2   410.5 
   0   2  13 16377.9   480.5 
   2   0  13 15908.7   474.3 
   2   0  13 15769.3   465.6 
   0   2  13 16104.8   450.4 
   0   2  13 15968.6   421.7 
   0   2  14 33759.0   690.1 
   0   2  14 32901.5   723.1 
   0   2  14 33101.2   635.5 
   2   0  14 30591.9   648.2 
   2   0  14 30651.4   694.8 
   0   2 -14 33619.0   624.7 
   0   2  15 11101.0   400.2 
   0   2 -15 11572.4   362.1 
   0   2  15 11676.0   365.8 
   2   0  15 11612.9   427.7 
   2   0  15 12046.2   402.1 
   2   0  16 46953.0   930.4 
   0   2  16 47420.9   942.1 
   0   2 -16 46629.9   794.0 
   2   0  16 45132.1   858.0 
   0   2  16 45857.8   877.6 
   0   2  17 1343.19  169.31 
   2   0  17 1470.07  173.69 
   0   2  17 1516.46  163.73 
   0   2 -17 1395.41  131.53 
   2   0  17 1276.52  150.33 
   2   0  18 17211.1   543.4 
   0   2  18 17884.1   598.1 
   2   0  18 16499.1   574.0 
   0   2  18 17034.1   546.2 
   0   2  19 8119.73  386.49 
   2   0  19 8749.89  437.80 
   2   0  19 8842.56  425.46 
   2   0  19 8763.19  397.21 
   0   2 -19 8186.95  331.23 
   2   0  20  707.50  145.40 
   0   2  20 1024.09  150.69 
   2   0  20  763.21  130.81 
   0   2  20  934.81  159.42 
   2   0  20  848.66  150.80 
   0   2  21 4563.00  306.87 
   2   0  21 4174.49  318.47 
   0   2  21 4313.01  325.58 
   2   0  21 4163.05  298.47 
   2   0  21 3988.21  319.91 
   2   0  22 2849.74  283.67 
   0   2  22 3426.65  275.60 
   0  -2  22 2895.98  261.61 
   0   2  22 3332.49  300.79 
   2   0  22 2731.31  250.52 
   2   0  22 2903.48  278.39 
   2   0  23 1523.56  217.19 
   0   2  23 1297.11  206.35 
   2   0  23 1426.71  207.94 
   0  -2  23 1025.66  173.41 
   2   0  23 1197.65  176.55 
   0   2  23 1586.82  200.84 
   0   2  24 21073.5   820.9 
   0  -2  24 21250.5   728.3 
   0   2  24 22584.1   826.6 
   0  -2  24 20090.5   731.5 
   2   0  24 22113.5   825.8 
   2   0  24 21404.7   751.2 
   2   0  24 21697.8   798.9 
   0   2  24 23555.5   767.3 
   0   2  25 1833.94  259.68 
   0   2  25 2009.25  263.47 
   2   0  25 1997.76  250.81 
   0  -2  25 1900.94  239.21 
   2   0  25 2180.29  278.94 
   2   0  25 1960.00  265.57 
   0   2  26   66.15  106.44 
   0  -2  26  124.76   98.77 
   0   2  26  174.92  106.53 
   2   0  26  122.10  115.58 
   0  -2  26   55.44   85.32 
   2   0  26  236.62  123.26 
   2   0  26  113.91  122.58 
   2   0  27 5244.14  411.77 
   0   2  27 5600.31  457.67 
   2   0  27 5029.20  431.26 
   0   2  27 4758.66  426.64 
   0  -2  27 4598.40  371.95 
   2   0  27 5169.93  429.59 
   0  -2  27 5221.88  407.71 
   2   0 -27 4611.86  422.32 
   0  -2 -27 5627.76  438.69 
   0   2 -27 5410.73  436.44 
  -2   0 -27 5128.57  401.37 
   0   2 -27 5280.69  434.48 
   0   2  28  196.52  139.43 
   2   0  28  263.52  130.32 
   0   2  28  213.75  140.10 
   2   0  28  237.63  129.81 
   2   0  28  128.68  134.14 
  -2   0 -28  -30.55  170.45 
   2   0 -28  -81.91  189.11 
   0   2 -28  257.14  146.73 
   0  -2 -28  314.05  157.47 
  -2   0 -28 -112.52  150.61 
   0   2 -28  322.74  158.45 
   0   2 -29 1225.04  237.62 
   0  -2 -29 1706.88  281.42 
   2   0 -29  871.32  204.00 
  -2   0 -29 1582.27  252.88 
   0   2 -29 1021.39  219.81 
  -2   0 -29 1148.53  235.46 
   0   2 -30  107.30  145.10 
  -2   0 -30  -43.35  115.56 
   2   0 -30 -162.75  184.36 
  -2   0 -30   33.19  174.72 
   0   2 -30   94.33  142.33 
   0  -2 -31 6395.83  502.23 
   0   2 -31 6969.70  513.51 
  -2   0 -31 8192.73  538.91 
   0   2 -31 6335.40  497.60 
  -2   0 -31 6184.42  467.77 
   2   0 -31 6287.60  506.78 
   0   2 -32 1493.33  268.51 
   0  -2 -32 2329.89  327.98 
   0   2 -32 2381.30  329.76 
   2   0 -32 1991.43  316.09 
  -2   0 -32 2143.35  319.06 
   0  -2 -33 6049.39  465.14 
   0   2 -33 5845.87  486.09 
   2   0 -33 5652.16  489.86 
  -2   0 -33 6011.90  480.50 
   0   2 -33 6585.19  509.25 
   2   0 -34 7512.49  553.51 
   0   2 -34 7082.66  510.15 
  -2   0 -34 7002.76  515.93 
   0  -2 -34 6359.71  473.67 
   0   2 -34 8216.63  564.78 
   0  -2 -35 -707.26  304.90 
   0   2 -35 -317.41  255.31 
  -2   0 -35  341.40  242.52 
   2   0 -35  130.87  167.95 
   2   0 -36 6578.69  498.93 
   0  -2 -36 6426.37  475.65 
  -2   0 -36 6884.46  498.25 
   0   2 -36 6255.12  470.94 
   0   2 -37 -140.44  214.93 
  -2   0 -37  637.43  274.90 
   0  -2 -37 -123.39  215.79 
   2   0 -37  506.16  212.41 
   0  -2 -38 2158.43  308.89 
   2   0 -38 2808.74  333.72 
   0   2 -38 2041.80  290.08 
   0  -2 -39 1005.95  246.20 
   0   2 -39 1228.99  239.17 
   0  -2 -40 2052.93  279.45 
   0   2 -40 1691.35  254.55 
   0  -2 -41 9461.80  460.61 
   0   2 -41 9373.93  469.41 
   2   0 -41 8196.44  446.74 
   0   2 -42 5468.59  342.05 
   0  -2 -42 5622.16  350.11 
   2   0 -42 4886.34  335.22 
   2   0 -43  325.80  146.55 
   2   0 -44 1957.10  194.55 
   2   0 -45 3750.26  218.53 
   2   1 -44 4739.35  272.74 
   1  -2 -43  640.11  160.40 
   2   1 -43  317.69  132.17
[truncated: 1,322,976 more chars]
